# Supplementary material for: Ironing out the distribution of [2Fe-2S] motifs in ferrochelatases
Source: J Biol Chem. 2021 Sep 25;297(5):101017. doi: 10.1016/j.jbc.2021.101017 (PMC8529089; doi:10.1016/j.jbc.2021.101017)
Supplement: Table S1 [file mmc2.xlsx]

## Sheet: Sheet1
Genome ID	Genome Name	Domain	Phylum	Class	Order	Family	Oxygen Requirement	Temperature	Environment	GC content (%)	# of Fech Sequences	FeS (yes = 1, no=0)
2841323159	Acidisarcina polymorpha SBC82	Bacteria	Acidobacteria	Acidobacteriia	Acidobacteriales	Acidobacteriaceae	0	0	0	56.87	1	0
643692001	Acidobacterium capsulatum ATCC 51196	Bacteria	Acidobacteria	Acidobacteriia	Acidobacteriales	Acidobacteriaceae	Aerobe	Mesophile	Acid mine drainage, Fresh water, Soil	60.5	1	0
649633002	Granulicella tundricola MP5ACTX9	Bacteria	Acidobacteria	Acidobacteriia	Acidobacteriales	Acidobacteriaceae	Aerobe	Mesophile	Acid mine, Soil, Tundra soil	59.98	1	0
2510461070	Terriglobus roseus KBS 63, DSM 18391	Bacteria	Acidobacteria	Acidobacteriia	Acidobacteriales	Acidobacteriaceae	Aerobe	Mesophile	Soil	60.28	1	0
644736322	Acidimicrobium ferrooxidans ICP, DSM 10331	Bacteria	Actinobacteria	Acidimicrobiia	Acidimicrobiales	Acidimicrobiaceae	Aerobe	Thermophile	Aquatic, Fresh water, Hot spring	68.29	1	0
2597489914	Adlercreutzia equolifaciens DSM 19450	Bacteria	Actinobacteria	Coriobacteriia	Eggerthellales	Eggerthellaceae	anaerobe	Mesophile	Host, human, stool	63.46	1	0
2524023198	Corynebacterium halotolerans YIM 70093, DSM 44683	Bacteria	Actinobacteria	Actinobacteria	Corynebacteriales	Corynebacteriaceae	Aerobe	Mesophile	Saline soil, Soil	68.3	1	1
644736346	Cryptobacterium curtum 12-3, DSM 15641	Bacteria	Actinobacteria	Coriobacteriia	Eggerthellales	Eggerthellaceae	Obligate anaerobe	Mesophile	Host, Human, Human oral cavity	50.91	1	0
646564561	Cutibacterium acnes SK137	Bacteria	Actinobacteria	Actinobacteria	Propionibacteriales	Propionibacteriaceae	Anaerobe	Mesophile	Host, Human skin	60.1	1	0
2687453125	Denitrobacterium detoxificans NPOH1	Bacteria	Actinobacteria	Coriobacteriia	Eggerthellales	Eggerthellaceae	Anaerobe	Mesophile	host, bovine, rumen	59.5	1	0
644736358	Eggerthella lenta VPI 0255, DSM 2243	Bacteria	Actinobacteria	Coriobacteriia	Eggerthellales	Eggerthellaceae	Anaerobe	Mesophile	Host, Human	64.2	1	0
2837221967	Egicoccus halophilus EGI 80432	Bacteria	Actinobacteria	Nitriliruptoria	Egicoccales	Egicoccaceae	Aerobe	Mesophile	Soil	72.61	1	0
2775506860	Gordonibacter urolithinfaciens DSM 27213T	Bacteria	Actinobacteria	Coriobacteriia	Eggerthellales	Eggerthellaceae	Anaerobe	Mesophile	host, stool	66.1	1	0
2545824624	Ilumatobacter coccineum YM16-304	Bacteria	Actinobacteria	Acidimicrobiia	Acidimicrobiales	Ilumatobacteraceae	Aerobe	Mesophile	Sea sand	67.29	1	0
646311938	Kribbella flavida IFO 14399, DSM 17836	Bacteria	Actinobacteria	Actinobacteria	Propionibacteriales	Nocardioidaceae	Obligate aerobe	Mesophile	Soil	70.57	1	1
2554235749	Leifsonia xyli cynodontis DSM 46306	Bacteria	Actinobacteria	Actinobacteria	Micrococcales	Microbacteriaceae	aerobe	Mesophile	0	68.35	1	0
644736390	Micrococcus luteus NCTC 2665	Bacteria	Actinobacteria	Actinobacteria	Micrococcales	Micrococcaceae	Aerobe	Mesophile	Soil	73	1	1
648028042	Micromonospora aurantiaca ATCC 27029	Bacteria	Actinobacteria	Actinobacteria	Micromonosporales	Micromonosporaceae	Aerobe	Mesophile	Soil	72.82	1	0
648028043	Mobiluncus curtisii ATCC 43063	Bacteria	Actinobacteria	Actinobacteria	Actinomycetales	Actinomycetaceae	Anaerobe	Mesophile	Host	55.41	2	0
2630968925	Mycobacterium tuberculosis H37Rv	Bacteria	Actinobacteria	Actinobacteria	Corynebacteriales	Mycobacteriaceae	Aerobe	Mesophile	Host	65.61	1	1
2663763270	Nocardia farcinica NCTC11134	Bacteria	Actinobacteria	Actinobacteria	Corynebacteriales	Nocardiaceae	Aerobe	Mesophile	Host, human, foot	70.63	1	1
2687453331	Olsenella sp. F0089	Bacteria	Actinobacteria	Coriobacteriia	Coriobacteriales	Atopobiaceae	Anaerobe	0	host, Human, Oral	62.08	1	0
646564565	Sanguibacter keddieii ST-74, DSM 10542	Bacteria	Actinobacteria	Actinobacteria	Micrococcales	Sanguibacteraceae	Facultative	Mesophile	Bovine, Host	71.89	1	0
644736405	Slackia heliotrinireducens RHS 1, DSM 20476	Bacteria	Actinobacteria	Coriobacteriia	Eggerthellales	Eggerthellaceae	Obligate anaerobe	Mesophile	Host	60.21	1	0
2872959623	Streptomyces lividans TK24	Bacteria	Actinobacteria	Actinobacteria	Streptomycetales	Streptomycetaceae	Aerobe	Mesophile	Soil	72.24	1	1
2576861448	Trueperella pyogenes TP6375	Bacteria	Actinobacteria	Actinobacteria	Actinomycetales	Actinomycetaceae	Facultative	0	Bovine intestinal microflora, Bovine respiratory tract, Bovine urogenital tract	59.5	1	0
646311968	Xylanimonas cellulosilytica XIL07, DSM 15894	Bacteria	Actinobacteria	Actinobacteria	Micrococcales	Promicromonosporaceae	Aerobe	Mesophile	Plants, Wood	72.45	1	0
2802429542	Plasmodium falciparum ERS013096	Eukaryota	Apicomplexa	Aconoidasida	Haemosporida	Plasmodiidae	0	0	0	32.97	1	0
649633039	Desulfurobacterium thermolithotrophum BSA, DSM 11699	Bacteria	Aquificae	Aquificae	Desulfurobacteriales	Desulfurobacteriaceae	Anaerobe	Thermophile	Aquatic, Deep sea, Marine	34.95	1	0
650377953	Hydrogenobacter thermophilus TK-6, DSM 6534	Bacteria	Aquificae	Aquificae	Aquificales	Aquificaceae	Aerobe	Thermophile	Hot spring, Soil	44	1	0
2506210034	Hydrogenobaculum sp. HO	Bacteria	Aquificae	Aquificae	Aquificales	Aquificaceae	Aerobe	Thermophile	Fresh water, Sediment	34.75	1	0
643692030	Persephonella marina EX-H1	Bacteria	Aquificae	Aquificae	Aquificales	Hydrogenothermaceae	Microaerophilic	Thermophile	Aquatic, Hot spring, Hydrothermal vent, Marine	37.08	1	0
643692050	Sulfurihydrogenibium azorense Az-Fu1	Bacteria	Aquificae	Aquificae	Aquificales	Hydrogenothermaceae	Facultative	Thermophile	Aquatic, Hot spring, Soil	32.75	1	0
2512875013	Thermocrinis ruber DSM 23557	Bacteria	Aquificae	Aquificae	Aquificales	Aquificaceae	Anaerobe	Hyperthermophile	Aquatic, Hot spring	45.19	1	0
649633104	Thermovibrio ammonificans HB-1	Bacteria	Aquificae	Aquificae	Desulfurobacteriales	Desulfurobacteriaceae	Anaerobe	Thermophile	Aquatic, Deep sea, Fresh water, Hot spring, Hydrothermal vent, Marine	52.13	1	0
2585427636	Fimbriimonas ginsengisoli Gsoil 348	Bacteria	Armatimonadetes	Fimbriimonadia	Fimbriimonadales	Fimbriimonadaceae	strict aerobe	Mesophile	Soil	60.83	1	0
2739368082	Aspergillus nidulans FGSC A4	Eukaryota	Ascomycota	Eurotiomycetes	Eurotiales	Aspergillaceae	aerobe	Mesophile	Host	50.37	1	1
645666405	Candida dubliniensis CD36	Eukaryota	Ascomycota	Saccharomycetes	Saccharomycetales	Debaryomycetaceae	aerobe	Mesophile	Host, human, oral	33.25	1	0
2739368085	Clavispora intermedia PYCC 4715	Eukaryota	Ascomycota	Saccharomycetes	Saccharomycetales	Metschnikowiaceae	facultative	Mesophile	Sewage	43.5	1	0
638208605	Debaryomyces hansenii var. hansenii CBS767	Eukaryota	Ascomycota	Saccharomycetes	Saccharomycetales	Debaryomycetaceae	aerobe	Mesophile	Aquatic, Fresh water	36.28	1	0
638208607	Eremothecium gossypii ATCC 10895	Eukaryota	Ascomycota	Saccharomycetes	Saccharomycetales	Saccharomycetaceae	facultative	Mesophile	Host, sucking insects	51.94	1	0
2751185714	Eremothecium sinecaudum ATCC 58844	Eukaryota	Ascomycota	Saccharomycetes	Saccharomycetales	Saccharomycetaceae	aerobe	Mesophile	Host, plant	40.15	1	0
2739368116	Fusarium fujikuroi IMI 58289	Eukaryota	Ascomycota	Sordariomycetes	Hypocreales	Nectriaceae	aerobe	Mesophile	0	47.47	1	1
2739368099	Kazachstania africana CBS 2517	Eukaryota	Ascomycota	Saccharomycetes	Saccharomycetales	Saccharomycetaceae	aerobe	Mesophile	Soil	36.29	1	0
638208608	Kluyveromyces lactis NRRL Y-1140	Eukaryota	Ascomycota	Saccharomycetes	Saccharomycetales	Saccharomycetaceae	Obligate aerobe	Mesophile	0	38.76	1	0
2739368087	Komagataella phaffii CBS 7435	Eukaryota	Ascomycota	Saccharomycetes	Saccharomycetales	Phaffomycetaceae	aerobe	Mesophile	0	41.09	1	0
645666411	Lachancea thermotolerans CBS 6340	Eukaryota	Ascomycota	Saccharomycetes	Saccharomycetales	Saccharomycetaceae	Obligate aerobe	Mesophile	0	47.25	1	0
2739368088	Millerozyma farinosa CBS 7064	Eukaryota	Ascomycota	Saccharomycetes	Saccharomycetales	Debaryomycetaceae	facultative	Mesophile	0	41.36	2	0
638208603	Nakaseomyces glabrata CBS 138	Eukaryota	Ascomycota	Saccharomycetes	Saccharomycetales	Saccharomycetaceae	facultative	Mesophile	Feces, Gastrointestinal tract, Host	38.61	1	0
2739368104	Saccharomyces cerevisiae YJM1078	Eukaryota	Ascomycota	Saccharomycetes	Saccharomycetales	Saccharomycetaceae	facultative	Mesophile	Host, human	38.25	1	0
638208610	Schizosaccharomyces pombe 972h-	Eukaryota	Ascomycota	Schizosaccharomycetes	Schizosaccharomycetales	Schizosaccharomycetaceae	Obligate aerobe	Mesophile	Food, Beer	36.06	1	1
2739368080	Sclerotinia sclerotiorum 1980 UF-70	Eukaryota	Ascomycota	Leotiomycetes	Helotiales	Sclerotiniaceae	Aerobe	0	0	41.56	1	1
2739368090	Sugiyamaella lignohabitans CBS10342	Eukaryota	Ascomycota	Saccharomycetes	Saccharomycetales	Trichomonascaceae	Aerobe	Mesophile	0	44.86	1	0
2739368100	Tetrapisispora blattae CBS 6284	Eukaryota	Ascomycota	Saccharomycetes	Saccharomycetales	Saccharomycetaceae	0	0	0	31.74	1	0
2761201727	Thermothelomyces thermophilus ATCC 42464	Eukaryota	Ascomycota	Sordariomycetes	Sordariales	Chaetomiaceae	aerobe	Thermophile	Soil	51.46	1	1
645666420	Triangularia anserina S mat+	Eukaryota	Ascomycota	Sordariomycetes	Sordariales	Chaetomiaceae	0	0	soil	52.08	1	1
638208611	Yarrowia lipolytica CLIB122	Eukaryota	Ascomycota	Saccharomycetes	Saccharomycetales	Dipodascaceae	Obligate aerobe	Mesophile	Food, Oil fields	49.05	1	0
645666427	Zygosaccharomyces rouxii CBS 732	Eukaryota	Ascomycota	Saccharomycetes	Saccharomycetales	Saccharomycetaceae	facultative	0	Food	39.13	1	0
649328906	Thalassiosira pseudonana CCMP 1335	Eukaryota	Bacillariophyta	Coscinodiscophyceae	Thalassiosirales	Thalassiosiraceae	aerobe	Mesophile	Aquatic, Marine	46.9	1	0
2561511240	Salinibacter ruber M8	Bacteria	Bacteroidetes	unclassified	Bacteroidetes Order II. Incertae sedis	Rhodothermaceae	Aerobe	Mesophile	aquatic, Fresh water	65.85	2	1
640612202	Algoriphagus machipongonensis PR1	Bacteria	Bacteroidetes	Cytophagia	Cytophagales	Cyclobacteriaceae	Aerobe	Mesophile	Host, Marine, Mud	38.67	1	1
2509276058	Belliella baltica DSM 15883	Bacteria	Bacteroidetes	Cytophagia	Cytophagales	Cyclobacteriaceae	strict aerobe	Mesophile	Aquatic, Marine, Sea water	36.81	1	1
649633031	Cellulophaga algicola IC166, DSM 14237	Bacteria	Bacteroidetes	Flavobacteriia	Flavobacteriales	Flavobacteriaceae	Aerobe	Mesophile	Marine	33.77	1	1
644736340	Chitinophaga pinensis UQM 2034, DSM 2588	Bacteria	Bacteroidetes	Chitinophagia	Chitinophagales	Chitinophagaceae	Aerobe	Mesophile	Soil	45.23	1	1
2833627981	Chryseolinea soli KIS68-18	Bacteria	Bacteroidetes	Cytophagia	Cytophagales	Fulvivirgaceae	Aerobe	Mesophile	Soil	50.87	1	1
2506381023	Cyclobacterium marinum Raj, DSM 745	Bacteria	Bacteroidetes	Cytophagia	Cytophagales	Cyclobacteriaceae	Obligate aerobe	Mesophile	Fish, Host, Marine	38.15	1	1
637000087	Cytophaga hutchinsonii ATCC 33406	Bacteria	Bacteroidetes	Cytophagia	Cytophagales	Cytophagaceae	Aerobe	Mesophile	Aquatic, Fresh water, Marine, Soil	38.85	1	1
644736356	Dyadobacter fermentans NS114, DSM 18053	Bacteria	Bacteroidetes	Cytophagia	Cytophagales	Cytophagaceae	Aerobe	Mesophile	Plants	51.54	1	1
2509276020	Echinicola vietnamensis KMM 6221, DSM 17526	Bacteria	Bacteroidetes	Cytophagia	Cytophagales	Cyclobacteriaceae	Aerobe	Mesophile	Aquatic, Marine, Sea water	44.75	1	1
2506485001	Emticicia oligotrophica GPTSA100-15, DSM 17448	Bacteria	Bacteroidetes	Cytophagia	Cytophagales	Cytophagaceae	Aerobe	Mesophile	Aquatic, Fresh water	35.58	1	1
2795385487	Flammeovirga sp. MY04	Bacteria	Bacteroidetes	Cytophagia	Cytophagales	Flammeovirgaceae	Aerobe	Mesophile	Aquatic, Marine	34.54	1	1
644736369	Flavobacterium johnsoniae UW101, ATCC 17061	Bacteria	Bacteroidetes	Flavobacteriia	Flavobacteriales	Flavobacteriaceae	Aerobe	Mesophile	Fresh water, Soil	34.11	1	1
639633025	Gramella forsetii KT0803	Bacteria	Bacteroidetes	Flavobacteriia	Flavobacteriales	Flavobacteriaceae	Obligate anaerobe	Mesophile	Aquatic, Marine	36.61	1	1
2504756004	Haliscomenobacter hydrossis O, DSM 1100	Bacteria	Bacteroidetes	Saprospiria	Saprospirales	Haliscomenobacteraceae	Aerobe	Mesophile	Sludge	47.1	1	1
2576861456	Hymenobacter swuensis DY53	Bacteria	Bacteroidetes	Cytophagia	Cytophagales	Hymenobacteraceae	Aerobe	Mesophile	Soil	59.62	1	1
2775506813	Ichthyobacterium seriolicida JBKA-6	Bacteria	Bacteroidetes	Flavobacteriia	Flavobacteriales	Ichthyobacteriaceae	Aerobe	mesophilic	Host, Fish	32.76	1	1
649633063	Leadbetterella byssophila 4M15, DSM 17132	Bacteria	Bacteroidetes	Cytophagia	Cytophagales	Cytophagaceae	Aerobe	Mesophile	Compost	40.41	1	1
2663763042	Lutibacter profundi LP1	Bacteria	Bacteroidetes	Flavobacteriia	Flavobacteriales	Flavobacteriaceae	Microaerophile	Mesophile	Aquatic, Marine	29.77	1	1
2841221025	Maribacter sp. MJ134	Bacteria	Bacteroidetes	Flavobacteriia	Flavobacteriales	Flavobacteriaceae	0	0	Aquatic, Marine	39.35	1	1
649633065	Marivirga tractuosa H-43, DSM 4126	Bacteria	Bacteroidetes	Cytophagia	Cytophagales	Marivirgaceae	Obligate aerobe	Mesophile	Sea sand	35.52	1	1
2684623221	Mucilaginibacter sp. PAMC 26640	Bacteria	Bacteroidetes	Sphingobacteriia	Sphingobacteriales	Sphingobacteriaceae	0	0	host, lichen	43.34	1	1
2630968620	Muricauda lutaonensis CC-HSB-11	Bacteria	Bacteroidetes	Flavobacteriia	Flavobacteriales	Flavobacteriaceae	Aerobe	Thermophile	Aquatic	44.97	1	1
2506520016	Niastella koreensis GR20-10, DSM 17620	Bacteria	Bacteroidetes	Chitinophagia	Chitinophagales	Chitinophagaceae	Aerobe	Psychrophile	Soil	44.87	1	1
2833047623	Olleya aquimaris DAU311	Bacteria	Bacteroidetes	Flavobacteriia	Flavobacteriales	Flavobacteriaceae	Obligate anaerobe	Mesophile	aquatice, marine	31.25	1	1
2645727981	Pedobacter sp. PACM 27299	Bacteria	Bacteroidetes	Sphingobacteriia	Sphingobacteriales	Sphingobacteriaceae	0	psychrophile	soil	40.54	1	1
2651869671	Persicobacter sp. JZB09	Bacteria	Bacteroidetes	Cytophagia	Cytophagales	Persicobacteraceae	0	0	0	42.39	1	1
2721755673	Polaribacter vadi LPB0003	Bacteria	Bacteroidetes	Flavobacteriia	Flavobacteriales	Flavobacteriaceae	Obligate aerobe	Mesophile	Aquatic, Marine	29.64	1	1
2627853887	Pontibacter korlensis X14-1T	Bacteria	Bacteroidetes	Cytophagia	Cytophagales	Hymenobacteraceae	0	Mesophile	Sand	47.34	2	2
2843222565	Porphyromonas gingivalis ATCC 33277	Bacteria	Bacteroidetes	Bacteroidia	Bacteroidales	Porphyromonadaceae	Anaerobe	Mesophile	Respiratory tract, Oral cavity, Host, Gastrointestinal tract, Colon	48.36	1	0
2811994884	Pseudarcicella sp. HME7025	Bacteria	Bacteroidetes	Cytophagia	Cytophagales	Cytophagaceae	aerobe	Mesophile	aquatic, fresh water	37.91	1	1
649633082	Pseudopedobacter saltans DSM 12145	Bacteria	Bacteroidetes	Sphingobacteriia	Sphingobacteriales	Sphingobacteriaceae	Aerobe	Mesophile	Soil	36.58	1	1
2757320576	Psychroflexus torquis ATCC 700755	Bacteria	Bacteroidetes	Flavobacteriia	Flavobacteriales	Flavobacteriaceae	Aerobe	Psychrophile	Marine, Aquatic	34.53	1	1
646311949	Rhodothermus marinus R-10, DSM 4252	Bacteria	Bacteroidetes	unclassified	Bacteroidetes Order II. Incertae sedis	Rhodothermaceae	Aerobe	Thermophile	Aquatic, Hot spring	64.3	1	1
2811995049	Roseivirga ehrenbergii KMM 6017	Bacteria	Bacteroidetes	Cytophagia	Cytophagales	Roseivirgaceae	Obligate Aerobe	Mesophile	Host, algae	39.32	1	1
2505679030	Runella slithyformis LSU4, DSM 19594	Bacteria	Bacteroidetes	Cytophagia	Cytophagales	Cytophagaceae	Aerobe	Psychrotolerant	Aquatic, Fresh water, Lake	46.42	1	1
2773857854	Salinivirga cyanobacteriivorans L21-Spi-D4	Bacteria	Bacteroidetes	Bacteroidia	Marinilabiliales	Salinivirgaceae	Anaerobe	Mesophile	0	39.03	1	1
2512564032	Saprospira grandis Lewin	Bacteria	Bacteroidetes	Saprospiria	Saprospirales	Saprospiraceae	Obligate aerobe	Mesophile	Marine	46.36	1	1
2509276062	Solitalea canadensis USAM 9D, DSM 3403	Bacteria	Bacteroidetes	Sphingobacteriia	Sphingobacteriales	Sphingobacteriaceae	Anaerobe	Mesophile	Soil	37.31	1	1
2505679080	Sphingobacterium sp. 21	Bacteria	Bacteroidetes	Sphingobacteriia	Sphingobacteriales	Sphingobacteriaceae	Aerobe	Mesophile	Soil, composte	41.1	1	1
646311954	Spirosoma linguale DSM 74	Bacteria	Bacteroidetes	Cytophagia	Cytophagales	Cytophagaceae	Aerobe	Mesophile	Aquatic, Fresh water	50.15	1	1
2840679509	Tenacibaculum mesophilum DSM 13764	Bacteria	Bacteroidetes	Flavobacteriia	Flavobacteriales	Flavobacteriaceae	Aerobe	Mesophile	Host	31.8	1	1
2718217755	Wenyingzhuangia fucanilytica CZ1127	Bacteria	Bacteroidetes	Flavobacteriia	Flavobacteriales	Flavobacteriaceae	obligate anaerobe	0	0	31.64	1	1
2627853830	Winogradskyella sp. PG-2	Bacteria	Bacteroidetes	Flavobacteriia	Flavobacteriales	Flavobacteriaceae	0	Mesophile	Aquatic, Marine	32.18	1	1
638208604	Cryptococcus neoformans var. neoformans JEC 21	Eukaryota	Basidiomycota	Tremellomycetes	Tremellales	Cryptococcaceae	Obligate aerobe	Mesophile	Host, Soil	48.54	1	0
2802429437	Sporisorium reilianum f. sp. reilianum SRS1_H2-8	Eukaryota	Basidiomycota	Ustilaginomycetes	Ustilaginales	Ustilaginaceae	facultative	Mesophile	0	59.69	1	1
2739368079	Ustilago bromivora UB2112	Eukaryota	Basidiomycota	Ustilaginomycetes	Ustilaginales	Ustilaginaceae	aerobe	0	Host, Plant	52.27	1	1
2718218154	Caldithrix abyssi LF13, DSM 13497	Bacteria	Calditrichaeota	Calditrichae	Calditrichales	Calditrichaceae	Anaerobe	Thermophile	Aquatic, Deep sea, Marine	45.1	1	0
637000063	Chlamydia trachomatis sv. A HAR-13	Bacteria	Chlamydiae	Chlamydiia	Chlamydiales	Chlamydiaceae	aerobe	Mesophile	Host	41.27	1	0
650716071	Parachlamydia acanthamoebae UV7	Bacteria	Chlamydiae	Chlamydiia	Parachlamydiales	Parachlamydiaceae	0	Mesophile	Wastewater	39.04	1	0
650716085	Simkania negevensis Z, ATCC VR-1471	Bacteria	Chlamydiae	Chlamydiia	Parachlamydiales	Simkaniaceae	0	Mesophile	Host, Wastewater	41.6	1	1
646564588	Waddlia chondrophila WSU 86-1044	Bacteria	Chlamydiae	Chlamydiia	Parachlamydiales	Waddliaceae	0	Mesophile	Host	43.74	1	1
642555120	Chlorobaculum parvum DSM 263	Bacteria	Chlorobi	Chlorobia	Chlorobiales	Chlorobiaceae	Facultative	Mesophile	Aquatic, Brackish water, Wastewater	55.8	2	0
639633020	Chlorobium phaeobacteroides DSM 266	Bacteria	Chlorobi	Chlorobia	Chlorobiales	Chlorobiaceae	Facultative	Mesophile	Aquatic, Fresh water	48.35	2	0
642555123	Chloroherpeton thalassium ATCC 35110	Bacteria	Chlorobi	Chlorobia	Chlorobiales	Chlorobiaceae	Facultative	Mesophile	Aquatic, Fresh water	45.04	2	0
637000205	Pelodictyon luteolum DSM 273	Bacteria	Chlorobi	Chlorobia	Chlorobiales	Chlorobiaceae	Anaerobe	Mesophile	Aquatic, Fresh water, Hot spring, Mud	57.33	2	0
642555149	Prosthecochloris aestuarii SK413, DSM 271	Bacteria	Chlorobi	Chlorobia	Chlorobiales	Chlorobiaceae	0	Mesophile	aquatic, Fresh water	50.11	2	0
2540341085	Caldilinea aerophila STL-6-O1, DSM 14535	Bacteria	Chloroflexi	Caldilineae	Caldilineales	Caldilineaceae	Facultative	Thermophile	Aquatic, Fresh water, Hot spring	58.77	1	0
2508501111	Herpetosiphon aurantiacus DSM 785	Bacteria	Chloroflexi	Chloroflexia	Herpetosiphonales	Herpetosiphonaceae	Aerobe	Mesophile	Aquatic, Fresh water, Hot spring	50.9	1	0
648276680	Ktedonobacter racemifer SOSP1-21, DSM 44963	Bacteria	Chloroflexi	Ktedonobacteria	Ktedonobacterales	Ktedonobacteraceae	Aerobe	Mesophile	Soil	53.79	2	0
640753047	Roseiflexus castenholzii HLO8, DSM 13941	Bacteria	Chloroflexi	Chloroflexia	Chloroflexales	Roseiflexaceae	Facultative	Thermophile	Aquatic, Hot spring, Marine	60.69	2	0
646311953	Sphaerobacter thermophilus 4ac11, DSM 20745	Bacteria	Chloroflexi	Thermomicrobia	Sphaerobacterales	Sphaerobacteraceae	Obligate aerobe	Thermophile	Sludge, Wastewater	68.11	1	0
643348582	Thermomicrobium roseum DSM 5159	Bacteria	Chloroflexi	Thermomicrobia	Thermomicrobiales	Thermomicrobiaceae	Aerobe	Thermophile	Aquatic, Hotspring	64.28	1	0
640281011	Ostreococcus lucimarinus CCE9901	Eukaryota	Chlorophyta	Mamiellophyceae	Mamiellales	Bathycoccaceae	Obligate aerobe	Mesophile	Deep sea, Marine	60.44	1	0
2507525015	Xenopus tropicalis	Eukaryota	Chordata	Amphibia	Anura	Pipidae	aerobe	Mesophile	Aquatic, freshwater	40.03	2	1
639469800	Danio rerio Tuebingen	Eukaryota	Chordata	Actinopteri	Cypriniformes	Danionidae	Obligate aerobe	Mesophile	Fresh water	36.35	1	1
639332100	Homo sapiens	Eukaryota	Chordata	Mammalia	Primates	Hominidae	Aerobe	Mesophile	0	40.9	1	1
649633038	Desulfurispirillum indicum S5, DSM 22839	Bacteria	Chrysiogenetes	Chrysiogenetes	Chrysiogenales	Chrysiogenaceae	Anaerobe	Mesophile	Aquatic, Fresh water, Sediment	56.11	1	0
641228474	Acaryochloris marina MBIC11017	Bacteria	Cyanobacteria	unclassified	Synechococcales	Acaryochloridaceae	Aerobe	Mesophile	Marine	46.96	3	0
2687453185	Arthrospira platensis YZ	Bacteria	Cyanobacteria	unclassified	Oscillatoriales	Microcoleaceae	Anaerobe	Mesophile	Aquatic, Fresh water, Lake	44.19	2	0
2775506816	Aulosira laxa NIES-50	Bacteria	Cyanobacteria	unclassified	Nostocales	Fortieaceae	0	0	0	40.72	2	0
2503982036	Calothrix parietina PCC 6303	Bacteria	Cyanobacteria	unclassified	Nostocales	Calotrichaceae	Aerobe	Mesophile	Aquatic, Fresh water	39.8	2	0
2718217921	Candidatus Gloeomargarita lithophora D10	Bacteria	Cyanobacteria	unclassified	Gloeoemargaritales	Gloeomargaritaceae	aerobe	Mesophile	Aquatic, Freshwater	52.23	1	0
2510436000	Chamaesiphon minutus PCC 6605	Bacteria	Cyanobacteria	unclassified	Synechococcales	Chamaesiphonaceae	0	Mesophile	Aquatic, Fresh water	45.67	2	0
2775506821	Chondrocystis sp. NIES-4102	Bacteria	Cyanobacteria	unclassified	Chroococcales	Chroococcaceae	0	Mesophile	0	36.62	2	0
2503538021	Chroococcidiopsis thermalis PCC 7203	Bacteria	Cyanobacteria	unclassified	Chroococcidiopsidales	Chroococcidiopsidaceae	Aerobe	Mesophile	Soil	44.47	2	0
2504643013	Crinalium epipsammum PCC 9333	Bacteria	Cyanobacteria	unclassified	Oscillatoriales	Gomontiellaceae	Aerobe	Mesophile	Sediment, Soil	40.16	2	0
641522622	Crocosphaera subtropica BH68	Bacteria	Cyanobacteria	unclassified	Chroococcales	Aphanothecaceae	Facultative	Mesophile	Marine	37.94	2	0
2503707009	Cyanobacterium aponinum PCC 10605	Bacteria	Cyanobacteria	unclassified	Chroococcales	Cyanobacteriaceae	Aerobe	Mesophile	Fresh water	34.93	2	0
2508501011	Cyanobium gracile PCC 6307	Bacteria	Cyanobacteria	unclassified	Synechococcales	Synechococcaceae	Aerobe	Mesophile	Aquatic, Fresh water	68.71	1	0
643348534	Cyanothece sp. PCC 7425	Bacteria	Cyanobacteria	unclassified	Oscillatoriales	Cyanothecaceae	Anaerobe	Mesophile	Fresh water	50.65	2	0
2837197950	Cylindrospermum sp. NIES-4074	Bacteria	Cyanobacteria	unclassified	Nostocales	Nostocaceae	0	0	soil	42.02	2	0
2509276056	Dactylococcopsis salina PCC 8305	Bacteria	Cyanobacteria	unclassified	Synechococcales	Synechococcaceae	Aerobe	Mesophile	Aquatic, Fresh water	42.44	2	0
2687453106	Fischerella sp. NIES-3754	Bacteria	Cyanobacteria	unclassified	Nostocales	Hapalosiphonaceae	0	Thermophile	aquatic, Hot srping	40.98	2	0
2503538020	Geitlerinema sp. PCC 7407	Bacteria	Cyanobacteria	unclassified	Oscillatoriales	Coleofasciculaceae	0	Mesophile	0	58.46	2	0
2675903523	Geminocystis sp. NIES-3708	Bacteria	Cyanobacteria	unclassified	Chroococcales	Chroococcaceae	Aerobe	Mesophile	Aquatic, Fresh Water	32.29	2	0
2558309063	Gloeobacter kilaueensis JS1	Bacteria	Cyanobacteria	Gloeobacteria	Gloeobacterales	Gloeobacteraceae	0	0	Geological, lava cave, biofilm	60.54	2	0
2503754017	Gloeocapsa sp. PCC 7428	Bacteria	Cyanobacteria	unclassified	Chroococcales	Chroococcaceae	Aerobe	Mesophile	Aquatic, Fresh water, Hot spring	43.36	2	0
648028021	Gloeothece verrucosa PCC 7822	Bacteria	Cyanobacteria	unclassified	Chroococcales	Aphanothecaceae	Aerobe	Mesophile	Fresh water	39.9	2	0
2757320732	Halomicronema hongdechloris C2206	Bacteria	Cyanobacteria	unclassified	Synechococcales	Prochlorotrichaceae	aerobic	0	Geological, Stromatolite	54.62	2	0
2503538028	Halothece sp. PCC 7418	Bacteria	Cyanobacteria	unclassified	Chroococcales	Aphanothecaceae	Anaerobe	Mesophile	Aquatic, Fresh water	42.92	2	0
2767802765	Hapalosiphon sp. MRB220 - Xanthomonadaceae spp. co-culture	Bacteria	Cyanobacteria	unclassified	Nostocales	Hapalosiphonaceae	Aerobe	Mesophile	Aquatic, Fresh water	40.21	2	0
2773857877	Leptolyngbya boryana dg5	Bacteria	Cyanobacteria	unclassified	Synechococcales	Leptolyngbyaceae	Aerobe	0	0	47.01	2	0
2751185742	Limnospira indica PCC 8005	Bacteria	Cyanobacteria	unclassified	Oscillatoriales	Microcoleaceae	0	0	0	44.73	2	0
2775506820	Microchaete diplosiphon NIES-3275	Bacteria	Cyanobacteria	unclassified	Nostocales	Rivulariaceae	0	0	0	40.73	2	0
2509276031	Microcoleus sp. PCC 7113	Bacteria	Cyanobacteria	unclassified	Oscillatoriales	Microcoleaceae	Anaerobe	Mesophile	Soil	46.21	2	0
641522640	Microcystis aeruginosa NIES-843	Bacteria	Cyanobacteria	unclassified	Chroococcales	Microcystaceae	Aerobe	Mesophile	Aquatic, Fresh water, Host	42.33	2	0
2825676585	Moorea producens JHB	Bacteria	Cyanobacteria	unclassified	Oscillatoriales	Oscillatoriaceae	0	0	0	43.67	2	0
2811995157	Nodularia spumigena UHCC 0039	Bacteria	Cyanobacteria	unclassified	Nostocales	Aphanizomenonaceae	aerobe	Mesophile	Aquatic, marine, Seat Water	41.23	2	0
2775506989	Nostoc flagelliforme CCNUN1	Bacteria	Cyanobacteria	unclassified	Nostocales	Nostocaceae	0	0	desert, soil	41.87	2	0
2509276028	Oscillatoria acuminata PCC 6304	Bacteria	Cyanobacteria	unclassified	Oscillatoriales	Oscillatoriaceae	Aerobe	Mesophile	Soil	47.61	2	0
2833584432	Planktothrix agardhii NIES-204	Bacteria	Cyanobacteria	unclassified	Oscillatoriales	Microcoleaceae	0	0	Aquatic	39.64	2	0
2509276061	Pleurocapsa minor PCC 7327	Bacteria	Cyanobacteria	unclassified	Pleurocapsales	Hyellaceae	0	Mesophile	Aquatic, Hot spring	45.19	2	0
2681812928	Prochlorococcus marinus MIT1320	Bacteria	Cyanobacteria	unclassified	Synechococcales	Prochloraceae	0	0	Marine	50.35	1	0
2504643012	Pseudanabaena sp. PCC 7367	Bacteria	Cyanobacteria	unclassified	Synechococcales	Pseudanabaenaceae	0	Mesophile	0	46.22	1	0
643348535	Rippkaea orientalis PCC 8801	Bacteria	Cyanobacteria	unclassified	Chroococcales	Aphanothecaceae	Aerobe	Mesophile	Fresh water	39.76	2	0
2510065008	Rivularia sp. PCC 7116	Bacteria	Cyanobacteria	unclassified	Nostocales	Rivulariaceae	Aerobe	Mesophile	Aquatic, Marine	37.53	2	0
2802429304	Scytonema sp. NIES-2130	Bacteria	Cyanobacteria	unclassified	Nostocales	Scytonemataceae	0	0	Soil	43.73	2	0
2775506855	Sphaerospermopsis kisseleviana NIES-73	Bacteria	Cyanobacteria	unclassified	Nostocales	Aphanizomenonaceae	0	0	0	37.58	2	0
2506520014	Spirulina major PCC 6313	Bacteria	Cyanobacteria	unclassified	Spirulinales	Spirulinaceae	Aerobe	Mesophile	Aquatic	53.48	2	0
2503754019	Stanieria cyanosphaera PCC 7437	Bacteria	Cyanobacteria	unclassified	Pleurocapsales	Dermocarpellaceae	0	Mesophile	0	36.22	2	0
637000307	Synechococcus elongatus PCC 6301	Bacteria	Cyanobacteria	unclassified	Synechococcales	Synechococcaceae	Facultative	Mesophile	Aquatic, Fresh water	55.48	1	0
2513237196	Synechocystis sp. PCC 6803 GT-I	Bacteria	Cyanobacteria	unclassified	Synechococcales	Merismopediaceae	Facultative	Mesophile	0	47.74	1	0
2833578469	Thermosynechococcus elongatus PKUAC-SCTE542	Bacteria	Cyanobacteria	unclassified	Synechococcales	Synechococcaceae	Aerobe	Thermophile	aquatic, hot spring	53.25	1	0
2775506875	Tolypothrix tenuis PCC 7101 NIES-37	Bacteria	Cyanobacteria	unclassified	Nostocales	Tolypothrichaceae	0	0	0	40.72	2	0
637000329	Trichodesmium erythraeum IMS101	Bacteria	Cyanobacteria	unclassified	Oscillatoriales	Microcoleaceae	Aerobe	Mesophile	Marine	34.14	2	0
2802429289	Trichormus variabilis NIES-23	Bacteria	Cyanobacteria	unclassified	Nostocales	Nostocaceae	Aerobe	0	0	41.29	2	0
649633026	Calditerrivibrio nitroreducens Yu37-1, DSM 19672	Bacteria	Deferribacteres	Deferribacteres	Deferribacterales	Deferribacteraceae	Anaerobe	Thermophile	Aquatic, Hot spring	35.63	1	0
646564525	Deferribacter desulfuricans SSM1	Bacteria	Deferribacteres	Deferribacteres	Deferribacterales	Deferribacteraceae	Anaerobe	Thermophile	Aquatic, Hot spring, Hydrothermal vent, Marine	30.31	1	0
646564527	Denitrovibrio acetiphilus N2460, DSM 12809	Bacteria	Deferribacteres	Deferribacteres	Deferribacterales	Deferribacteraceae	Obligate anaerobe	Mesophile	Oil fields	42.54	1	0
2505679008	Flexistipes sinusarabici MAS10, DSM 4947	Bacteria	Deferribacteres	Deferribacteres	Deferribacterales	Deferribacteraceae	Anaerobe	Thermophile	Aquatic, Marine, Sea water	38.29	1	0
2836696539	Geovibrio thiophilus DSM 11263	Bacteria	Deferribacteres	Deferribacteres	Deferribacterales	Deferribacteraceae	anaerobe	Mesophile	Laboraotry	48.15	1	0
649633035	Deinococcus proteolyticus MRP, DSM 20540	Bacteria	Deinococcus-Thermus	Deinococci	Deinococcales	Deinococcaceae	Aerobe	Mesophile	Host, Soil	65.64	1	0
2504643006	Marinithermus hydrothermalis T1, DSM 14884	Bacteria	Deinococcus-Thermus	Deinococci	Thermales	Thermaceae	Obligate aerobe	Thermophile	Aquatic, Deep sea, Marine	68.08	1	0
646564546	Meiothermus silvanus VI-R2, DSM 9946	Bacteria	Deinococcus-Thermus	Deinococci	Thermales	Thermaceae	Aerobe	Thermophile	Aquatic, Hot spring	62.72	1	0
649633077	Oceanithermus profundus 506, DSM 14977	Bacteria	Deinococcus-Thermus	Deinococci	Thermales	Thermaceae	Microaerophilic	Thermophile	Aquatic, Deep sea, Marine	69.81	1	0
637000323	Thermus thermophilus HB8	Bacteria	Deinococcus-Thermus	Deinococci	Thermales	Thermaceae	Aerobe	Thermophile	Fresh water, Hot spring	69.5	1	0
2738541352	Leishmania major Friedlin V1	Eukaryota	Euglenozoa	Kinetoplastea	Trypanosomatida	Trypanosomatidae	aerobe	Mesophile	Host, Human	59.72	1	0
2775506702	Aeribacillus pallidus KCTC3564	Bacteria	Firmicutes	Bacilli	Bacillales	Bacillaceae	0	Thermophile	0	39.32	1	0
644736325	Alicyclobacillus acidocaldarius acidocaldarius 104-IA, DSM 446	Bacteria	Firmicutes	Bacilli	Bacillales	Alicyclobacillaceae	Aerobe	Thermophile	Aquatic, Hot spring	61.89	1	0
2788500175	Auricoccus indicus S31	Bacteria	Firmicutes	Bacilli	Bacillales	Staphylococcaceae	obligate aerobe	mesophile	Host, skin	34.06	1	0
637000020	Bacillus halodurans C-125	Bacteria	Firmicutes	Bacilli	Bacillales	Bacillaceae	Facultative	Mesophile	Fresh water, Soil	43.69	1	0
2767802234	Bacillus kochii BDGP4	Bacteria	Firmicutes	Bacilli	Bacillales	Bacillaceae	aerobe	Mesophile	host, drosophila melanogaster	36.77	1	0
2806310684	Bacillus muralis G25-68	Bacteria	Firmicutes	Bacilli	Bacillales	Bacillaceae	facultative	Mesophile	Soil	42.25	1	0
2511231064	Bacillus subtilis spizizenii TU-B-10, DSM 15029	Bacteria	Firmicutes	Bacilli	Bacillales	Bacillaceae	Facultative	Mesophile	Soil	43.82	1	0
2843783720	Brevibacillus brevis NCTC2611	Bacteria	Firmicutes	Bacilli	Bacillales	Paenibacillaceae	Aerobe	Mesophile	0	47.44	2	0
2834946400	Brochothrix thermosphacta TMW 2.1564	Bacteria	Firmicutes	Bacilli	Bacillales	Listeriaceae	Aerobe	Mesophile	0	36.39	1	0
2802429487	Carboxydocella thermautotrophica 041	Bacteria	Firmicutes	Clostridia	Clostridiales	Clostridiales Family XVI. Incertae Sedis	Anaerobe	Thermophile	Aquatic	49.09	1	0
637000060	Carboxydothermus hydrogenoformans Z-2901	Bacteria	Firmicutes	Clostridia	Thermoanaerobacterales	Thermoanaerobacteraceae	Anaerobe	Hyperthermophile	Aquatic, Fresh water, Hot spring	42.05	1	0
2840630920	Carnobacterium divergens TMW 2.1579	Bacteria	Firmicutes	Bacilli	Lactobacillales	Carnobacteriaceae	microaerophile	mesophile	food products	35.03	1	0
2839885434	Cohnella abietis KCTC 43028	Bacteria	Firmicutes	Bacilli	Bacillales	Paenibacillaceae	0	Mesophile	0	44.83	1	0
2811995020	Dehalobacterium formicoaceticum DMC	Bacteria	Firmicutes	Clostridia	Clostridiales	Peptococcaceae	Obligate anaerobe	0	Aquatic, Fresh Water sediment	43.17	1	0
2687453606	Enterococcus rotai LMG 26678	Bacteria	Firmicutes	Bacilli	Lactobacillales	Enterococcaceae	Facultative	Mesophile	Aquatic, Freshwater	36.13	1	0
641522626	Exiguobacterium sibiricum 255-15	Bacteria	Firmicutes	Bacilli	Bacillales	unclassified	Facultative	Psychrotrophic	Permafrost sediment, Sediment	47.7	1	0
2814123062	Fictibacillus arsenicus G25-54	Bacteria	Firmicutes	Bacilli	Bacillales	Bacillaceae	aerobe	Mesophile	0	39.65	1	0
2687453343	Gemella sp. W2231	Bacteria	Firmicutes	Bacilli	Bacillales	unclassified	anaerobe	Mesophile	Host, abscess	30.65	1	0
2654588044	Geobacillus stearothermophilus 10	Bacteria	Firmicutes	Bacilli	Bacillales	Bacillaceae	Aerobe	Thermophile	Compost	52.66	1	0
2513237186	Halobacillus halophilus DSM 2266	Bacteria	Firmicutes	Bacilli	Bacillales	Bacillaceae	Anaerobe	Mesophile	Soil	41.82	1	0
2636415895	Jeotgalibacillus sp. D5	Bacteria	Firmicutes	Bacilli	Bacillales	Planococcaceae	Aerobe	Mesophile	Aquatic, seawater	42.71	1	0
2751185717	Jeotgalicoccus saudimassiliensis 13MG44_air	Bacteria	Firmicutes	Bacilli	Bacillales	Staphylococcaceae	Aerobic	Mesophile	air	42.61	1	0
2687453103	Kurthia sp. 11kri321	Bacteria	Firmicutes	Bacilli	Bacillales	Planococcaceae	0	0	0	36.67	1	0
2788500373	Laceyella sacchari FBKL4.010	Bacteria	Firmicutes	Bacilli	Bacillales	Thermoactinomycetaceae	aerobe	thermophile	Soil	49.19	1	0
2879970662	Lactiplantibacillus plantarum TMW 1.708	Bacteria	Firmicutes	Bacilli	Lactobacillales	Lactobacillaceae	Aerobe	Mesophile	food products	44.56	1	0
2511231101	Lactococcus garvieae sv. KG+	Bacteria	Firmicutes	Bacilli	Lactobacillales	Streptococcaceae	Facultative	Mesophile	Host	38.83	1	0
2667527554	Lentibacillus amyloliquefaciens LAM0015	Bacteria	Firmicutes	Bacilli	Bacillales	Bacillaceae	aerobe	Mesophile	Sediment	42.12	1	0
2721755560	Leuconostoc suionicum DSM 20241	Bacteria	Firmicutes	Bacilli	Lactobacillales	Leuconostocaceae	facultative	Mesophile	0	37.58	1	0
2687453276	Limnochorda pilosa HC45	Bacteria	Firmicutes	Limnochordia	Limnochordales	Limnochordaceae	Anaerobe	Thermophile	Aquatic	69.73	1	0
2872417205	Limosilactobacillus fermentum FTDC 8312	Bacteria	Firmicutes	Bacilli	Lactobacillales	Lactobacillaceae	Anaerobe	Mesophile	0	50.99	1	0
640427118	Limosilactobacillus reuteri DSM 20016	Bacteria	Firmicutes	Bacilli	Lactobacillales	Lactobacillaceae	Anaerobe	Mesophile	Host, Human, Gastrointestinal tract	38.87	1	0
2597490170	Listeria monocytogenes Lm60	Bacteria	Firmicutes	Bacilli	Bacillales	Listeriaceae	Facultative	Mesophile	Host, Human	38	1	0
2843246524	Lysinibacillus sphaericus DSM 28	Bacteria	Firmicutes	Bacilli	Bacillales	Bacillaceae	aerobe	Mesophile	0	37.3	1	0
2773857896	Macrococcus caseolyticus IMD0819	Bacteria	Firmicutes	Bacilli	Bacillales	Staphylococcaceae	Aerobe	Mesophile	host, Bovine, milk	36.69	1	0
2751185670	Novibacillus thermophilus SG-1	Bacteria	Firmicutes	Bacilli	Bacillales	Thermoactinomycetaceae	facultative	Thermophile	Soil	50.44	1	0
637000201	Oceanobacillus iheyensis HTE831	Bacteria	Firmicutes	Bacilli	Bacillales	Bacillaceae	Aerobe	Mesophile	Aquatic, Marine, Mud, Soil	35.68	1	0
2687453613	Paenibacillus riograndensis SBR5	Bacteria	Firmicutes	Bacilli	Bacillales	Paenibacillaceae	Facultative	Mesophile	Host, Plants	50.97	2	0
2852116859	Paenisporosarcina antarctica CGMCC 1.6503	Bacteria	Firmicutes	Bacilli	Bacillales	Planococcaceae	facultative	Pschrophile	Soil	36.96	1	0
650716039	Parageobacillus thermoglucosidasius C56-YS93	Bacteria	Firmicutes	Bacilli	Bacillales	Bacillaceae	Facultative	Hyperthermophile	Hot spring	43.93	1	0
2832932770	Paraliobacillus sp. X-1125	Bacteria	Firmicutes	Bacilli	Bacillales	Bacillaceae	0	0	0	35.2	1	0
2700988610	Planococcus antarcticus DSM 14505	Bacteria	Firmicutes	Bacilli	Bacillales	Planococcaceae	aerobe	Mesophile	Microbial mat	43.18	1	0
2840605176	Ruegeria sp. NKC1-1	Bacteria	Firmicutes	Bacilli	Bacillales	Bacillaceae	0	0	0	45.15	1	0
2684623142	Rummeliibacillus stabekisii PP9	Bacteria	Firmicutes	Bacilli	Bacillales	Planococcaceae	Aerobe	Mesophile	Soil	37.65	1	0
2814123355	Salimicrobium jeotgali MJ3	Bacteria	Firmicutes	Bacilli	Bacillales	Bacillaceae	aerobe	Mesophile	food products, fermented	46.32	1	0
2775506864	Solibacillus sp. R5-41	Bacteria	Firmicutes	Bacilli	Bacillales	Planococcaceae	0	0	0	36.88	1	0
2836955099	Sporolactobacillus terrae DLG3	Bacteria	Firmicutes	Bacilli	Bacillales	Sporolactobacillaceae	Microaerophilic	Mesophile	0	45.3	2	0
2772190786	Sporosarcina ureae P32a	Bacteria	Firmicutes	Bacilli	Bacillales	Planococcaceae	strict aerobe	Mesophile	terestrial	41.4	1	0
640753054	Staphylococcus aureus aureus Newman	Bacteria	Firmicutes	Bacilli	Bacillales	Staphylococcaceae	Facultative	Mesophile	Host, Human	32.89	1	0
2541047083	Streptococcus oligofermentans AS 1.3089	Bacteria	Firmicutes	Bacilli	Lactobacillales	Streptococcaceae	Microaerophilic	Mesophile	Oral cavity	42.07	1	0
2506520015	Sulfobacillus acidophilus NAL, DSM 10332	Bacteria	Firmicutes	Clostridia	Clostridiales	Clostridiales Family XVII. Incertae Sedis	Anaerobe	Thermophile	Soil	56.75	1	0
637000306	Symbiobacterium thermophilum IAM 14863	Bacteria	Firmicutes	Clostridia	Clostridiales	Symbiobacteriaceae	Anaerobe	Thermophile	Soil	68.67	1	0
2588253751	Terribacillus aidingensis MP602	Bacteria	Firmicutes	Bacilli	Bacillales	Bacillaceae	aerobe	Mesophile	Plant	42.76	1	0
649633101	Thermaerobacter marianensis 7p75a, DSM 12885	Bacteria	Firmicutes	Clostridia	Clostridiales	Clostridiales Family XVII. Incertae Sedis	Obligate aerobe	Hyperthermophile	Deep sea, Marine, Mud	72.48	1	0
2836801230	Thermoactinomyces vulgaris 2H	Bacteria	Firmicutes	Bacilli	Bacillales	Thermoactinomycetaceae	aerobe	Thermophile	Soil	47.92	1	0
2508501069	Thermobacillus composti KWC4, DSM 18247	Bacteria	Firmicutes	Bacilli	Bacillales	Paenibacillaceae	Aerobe	Thermophile	Bioreactor	60.12	1	0
2721755667	Vagococcus teuberi DSM 21459	Bacteria	Firmicutes	Bacilli	Lactobacillales	Enterococcaceae	0	Mesophile	0	34.1	1	0
2814123216	Veillonella parvula NCTC 11810	Bacteria	Firmicutes	Negativicutes	Veillonellales	Veillonellaceae	Anaerobe	Mesophile	host, intestinal tract	38.63	1	0
2806310746	Virgibacillus dokdonensis 21D	Bacteria	Firmicutes	Bacilli	Bacillales	Bacillaceae	Aerobe	Mesophile	Aquatic, Sea water brine interface	36.58	1	0
2843794589	Weissella confusa VTT E-133279	Bacteria	Firmicutes	Bacilli	Lactobacillales	Leuconostocaceae	microaerobic	mesophile	Host, plants, sugar cane	45.06	1	0
2576861455	Gemmatimonadetes bacterium KBS708	Bacteria	Gemmatimonadetes	Gemmatimonadetes	Gemmatimonadales	Gemmatimonadaceae	Microaerophilic	Mesophile	0	72.61	1	0
2775507241	Gemmatimonas phototrophica AP64	Bacteria	Gemmatimonadetes	Gemmatimonadetes	Gemmatimonadales	Gemmatimonadaceae	Microaerophile	Mesophile	Aquatic, Fresh water	64.37	1	1
2513237218	Ignavibacterium album Mat9-16, JCM 16511	Bacteria	Ignavibacteriae	Ignavibacteria	Ignavibacteriales	Ignavibacteriaceae	Anaerobe	Mesophile	Aquatic, Hot spring	33.93	1	1
2517093030	Melioribacter roseus P3M	Bacteria	Ignavibacteriae	Ignavibacteria	Ignavibacteriales	Melioribacteraceae	Anaerobe	Thermophile	Aquatic	41.33	1	0
2505119017	Paulinella chromatophora	Eukaryota	Imbricatea	unclassified	Euglyphida	Paulinellidae	0	0	0	37.99	1	0
2540341086	Leptospirillum ferrooxidans C2-3	Bacteria	Nitrospirae	Nitrospira	Nitrospirales	Nitrospiraceae	aerobe	Mesophile	Volcanic Ash	50.05	1	1
2639762945	Nitrospira moscoviensis NSP M-1	Bacteria	Nitrospirae	Nitrospira	Nitrospirales	Nitrospiraceae	Aerobe	Mesophile	iron pipe of a heating system	61.99	1	0
643348581	Thermodesulfovibrio yellowstonii DSM 11347	Bacteria	Nitrospirae	Nitrospira	Nitrospirales	Nitrospiraceae	Anaerobe	Thermophile	Aquatic, Fresh water	34.13	1	0
2751185673	Fuerstia marisgermanicae NH11	Bacteria	Planctomycetes	Planctomycetia	Planctomycetales	Planctomycetaceae	Obligate Aerobe	Mesophile	Aquatic, Fresh water	55.9	1	1
2836862175	Gemmata obscuriglobus DSM 5831	Bacteria	Planctomycetes	Planctomycetia	Gemmatales	Gemmataceae	0	Mesophile	Aquatic	67.36	1	0
649633058	Isosphaera pallida IS1B, ATCC 43644	Bacteria	Planctomycetes	Planctomycetia	Isosphaerales	Isosphaeraceae	Obligate aerobe	Mesophile	Aquatic, Hot spring	62.49	1	0
2751185664	Paludisphaera borealis PX4	Bacteria	Planctomycetes	Planctomycetia	Isosphaerales	Isosphaeraceae	aerobe	Mesophile	Aquatic, wetland	66.26	1	0
646311948	Pirellula staleyi DSM 6068	Bacteria	Planctomycetes	Planctomycetia	Pirellulales	Pirellulaceae	Aerobe	Mesophile	Aquatic, Fresh water	57.46	1	0
2684623219	Planctomyces sp. SH-PL14	Bacteria	Planctomycetes	Planctomycetia	Planctomycetales	Planctomycetaceae	0	0	0	65.56	1	0
646564559	Planctopirus limnophila DSM 3776	Bacteria	Planctomycetes	Planctomycetia	Planctomycetales	Planctomycetaceae	Aerobe	Mesophile	Aquatic, Fresh water	53.68	1	0
637000236	Rhodopirellula baltica SH 1	Bacteria	Planctomycetes	Planctomycetia	Pirellulales	Pirellulaceae	Aerobe	Mesophile	Marine	55.4	1	0
649633083	Rubinisphaera brasiliensis DSM 5305	Bacteria	Planctomycetes	Planctomycetia	Planctomycetales	Planctomycetaceae	Aerobe	Mesophile	Aquatic, Saline water	56.45	1	0
2509601004	Singulisphaera acidiphila MOB10, DSM 18658	Bacteria	Planctomycetes	Planctomycetia	Isosphaerales	Isosphaeraceae	Microaerophilic	Mesophile	Acidic wetlands, Bog, Peat, Wetland	62.23	1	0
2757320777	Thermogutta terrifontis R1	Bacteria	Planctomycetes	Planctomycetia	Pirellulales	Thermoguttaceae	facultative	Thermophile	Aquatic, thermal spring	57.34	1	1
2836935145	[Arcobacter] porcinus CCUG 56899	Bacteria	Proteobacteria	Epsilonproteobacteria	Campylobacterales	Campylobacteraceae	microaerobic	Mesophile	Host, porcine	27.22	2	0
2558309085	Achromobacter xylosoxidans NBRC 15126, ATCC 27061	Bacteria	Proteobacteria	Betaproteobacteria	Burkholderiales	Alcaligenaceae	Aerobe	Mesophile	Host	67.53	1	0
2833647300	Acidiferrobacter sp. SPIII_3	Bacteria	Proteobacteria	Gammaproteobacteria	Acidiferrobacterales	Acidiferrobacteraceae	0	Mesophile	Geological	64.19	1	0
643348501	Acidithiobacillus ferrooxidans ATCC 23270	Bacteria	Proteobacteria	Acidithiobacillia	Acidithiobacillales	Acidithiobacillaceae	Obligate aerobe	Mesophile	Acid mine drainage	58.77	1	0
2852469294	Aeromonas caviae NCTC 12244	Bacteria	Proteobacteria	Gammaproteobacteria	Aeromonadales	Aeromonadaceae	Aerobe	Mesophile	Host, Human	61.6	1	0
2811995232	Aggregatibacter segnis NCTC 10977	Bacteria	Proteobacteria	Gammaproteobacteria	Pasteurellales	Pasteurellaceae	microaerophile	Mesophile	Host, Biofilm, Plaque	42.56	1	0
642555167	Aliivibrio fischeri MJ11	Bacteria	Proteobacteria	Gammaproteobacteria	Vibrionales	Vibrionaceae	Facultative	Mesophile	Fresh water	38.2	1	0
2841357427	Arcobacter bivalviorum LMG 26154	Bacteria	Proteobacteria	Epsilonproteobacteria	Campylobacterales	Campylobacteraceae	Aerobe	Mesophile	Aquatic, host, mussel	28.11	2	0
649633007	Asticcacaulis excentricus CB 48	Bacteria	Proteobacteria	Alphaproteobacteria	Caulobacterales	Caulobacteraceae	Aerobe	Mesophile	Fresh water	59.51	1	1
2718217757	Azoarcus olearius DQS4	Bacteria	Proteobacteria	Betaproteobacteria	Rhodocyclales	Zoogloeaceae	Obligate aerobe	Mesophile	Soil	67.83	1	0
2508501046	Azospira oryzae PS	Bacteria	Proteobacteria	Betaproteobacteria	Rhodocyclales	Rhodocyclaceae	Facultative	Mesophile	Aquatic, Host, Sediment, Soil	65.37	1	0
2757320775	Bacterioplanes sanyensis NV9	Bacteria	Proteobacteria	Gammaproteobacteria	Oceanospirillales	Oceanospirillaceae	0	Thermophile	0	53.42	1	0
2541047022	Bdellovibrio exovorus JSS	Bacteria	Proteobacteria	Oligoflexia	Bdellovibrionales	Bdellovibrionaceae	Aerobe	Mesophile	Sewage plant	41.92	1	0
2728369401	Bordetella flabilis AU10664	Bacteria	Proteobacteria	Betaproteobacteria	Burkholderiales	Alcaligenaceae	Aerobic	Mesophile	host, humans	65.98	1	0
2839912435	Bradymonas sediminis FA350	Bacteria	Proteobacteria	Deltaproteobacteria	Bradymonadales	Bradymonadaceae	facultative	Mesophile	Aquatic, Marine	61.14	1	1
2645727670	Campylobacter gracilis ATCC 33236	Bacteria	Proteobacteria	Epsilonproteobacteria	Campylobacterales	Campylobacteraceae	0	0	0	46.56	1	0
637000061	Caulobacter vibrioides CB15	Bacteria	Proteobacteria	Alphaproteobacteria	Caulobacterales	Caulobacteraceae	Obligate aerobe	Mesophile	Aquatic, Fresh water, Marine, Ponds, Soil	67.21	1	1
642555119	Cellvibrio japonicus Ueda107	Bacteria	Proteobacteria	Gammaproteobacteria	Cellvibrionales	Cellvibrionaceae	Aerobe	Mesophile	Soil, Terrestrial	51.99	1	0
2751185671	Cellvibrionaceae bacterium 017	Bacteria	Proteobacteria	Gammaproteobacteria	Cellvibrionales	Cellvibrionaceae	Aerobe	Mesophile	Aquatic, Marine	40.97	1	0
2648501185	Chondromyces crocatus Cm c5	Bacteria	Proteobacteria	Deltaproteobacteria	Myxococcales	Polyangiaceae	aerobe	0	Soil	68.71	1	0
637000074	Chromobacterium violaceum ATCC 12472	Bacteria	Proteobacteria	Betaproteobacteria	Neisseriales	Chromobacteriaceae	Facultative	Mesophile	Aquatic, Fresh water, Host, Soil	64.83	1	0
2850998136	Citrobacter freundii ERS2650695	Bacteria	Proteobacteria	Gammaproteobacteria	Enterobacterales	Enterobacteriaceae	Aerobe	Mesophile	0	51.7	1	0
2512564078	Corallococcus coralloides DSM 2259	Bacteria	Proteobacteria	Deltaproteobacteria	Myxococcales	Myxococcaceae	Aerobe	Mesophile	Soil	69.9	1	1
2840592707	Coxiella burnetii RSA439	Bacteria	Proteobacteria	Gammaproteobacteria	Legionellales	Coxiellaceae	Microaerophile	0	host, animals	42.65	1	1
2832919849	Crenobacter cavernae K1W11S-77	Bacteria	Proteobacteria	Betaproteobacteria	Neisseriales	Neisseriaceae	Aerobic	Mesophile	Geological, limestone	65.27	1	0
2833019317	Dechloromonas sp. HYN0024	Bacteria	Proteobacteria	Betaproteobacteria	Rhodocyclales	Azonexaceae	0	0	0	59.35	1	0
649633036	Desulfobulbus propionicus 1pr3, DSM 2032	Bacteria	Proteobacteria	Deltaproteobacteria	Desulfobacterales	Desulfobulbaceae	Anaerobe	Mesophile	Mud	58.93	1	0
2561511172	Desulfocapsa sulfexigens DSM 10523	Bacteria	Proteobacteria	Deltaproteobacteria	Desulfobacterales	Desulfobulbaceae	Anaerobe	Mesophile	Marine, Mud, Sediment	45.38	1	0
637000094	Desulfotalea psychrophila LSv54	Bacteria	Proteobacteria	Deltaproteobacteria	Desulfobacterales	Desulfobulbaceae	Anaerobe	Psychrophile	Marine, Sediment	46.63	1	0
2512564091	Desulfurella acetivorans A63, DSM 5264	Bacteria	Proteobacteria	Deltaproteobacteria	Desulfurellales	Desulfurellaceae	Anaerobe	Thermophile	Aquatic, Hot spring	32.08	1	0
646564528	Desulfurivibrio alkaliphilus AHT2	Bacteria	Proteobacteria	Deltaproteobacteria	Desulfobacterales	Desulfobulbaceae	Anaerobe	Mesophile	Aquatic, Fresh water	60.29	1	0
2684623108	Desulfuromonas sp. DDH964	Bacteria	Proteobacteria	Deltaproteobacteria	Desulfuromonadales	Desulfuromonadaceae	0	0	Mine	62.23	1	0
640427112	Dichelobacter nodosus VCS1703A	Bacteria	Proteobacteria	Gammaproteobacteria	Cardiobacteriales	Cardiobacteriaceae	Anaerobe	Mesophile	Host	44.4	1	0
2814123163	Dickeya dadantii DSM 18020	Bacteria	Proteobacteria	Gammaproteobacteria	Enterobacterales	Pectobacteriaceae	Facultative	Mesophile	Plant	56.36	1	0
2839916281	Emcibacter sp. MEBiC09520	Bacteria	Proteobacteria	Alphaproteobacteria	Emcibacterales	Emcibacteraceae	Aerobe	Thermophile	0	54.65	1	0
2811995009	Erythrobacter litoralis DSM 8509	Bacteria	Proteobacteria	Alphaproteobacteria	Sphingomonadales	Erythrobacteraceae	aerobe	mesophile	Microbial mat	65.19	1	0
2645728047	Escherichia coli K-12 MC4100	Bacteria	Proteobacteria	Gammaproteobacteria	Enterobacterales	Enterobacteriaceae	facultative	mesophile	Laboratory strain	50.78	1	0
2630968947	Frischella perrara PEB0191	Bacteria	Proteobacteria	Gammaproteobacteria	Orbales	Orbaceae	Anaerobe	Mesophile	Gastrointestinal tract, Host	34.12	1	0
648028028	Gallionella capsiferriformans ES-2	Bacteria	Proteobacteria	Betaproteobacteria	Nitrosomonadales	Gallionellaceae	Aerobe	Mesophile	Fresh water	52.75	1	0
2593339207	Geoalkalibacter subterraneus Red1	Bacteria	Proteobacteria	Deltaproteobacteria	Desulfuromonadales	Geobacteraceae	Anaerobe	Thermophile	Aquatic, Oil fields	56.68	1	0
642555129	Geobacter bemidjiensis Bem, DSM 16622	Bacteria	Proteobacteria	Deltaproteobacteria	Desulfuromonadales	Geobacteraceae	Anaerobe	Mesophile	Sediment, Soil	60.27	1	0
2574179809	Gilliamella apicola wkB1	Bacteria	Proteobacteria	Gammaproteobacteria	Orbales	Orbaceae	microaerophile	Mesophile	Host, Insect	33.62	1	0
2836937281	Haematobacter massiliensis OT1	Bacteria	Proteobacteria	Alphaproteobacteria	Rhodobacterales	Rhodobacteraceae	aerobe	Mesophile	host, human, skin	64.48	1	0
2773857811	Haemophilus pittmaniae NCTC 13334	Bacteria	Proteobacteria	Gammaproteobacteria	Pasteurellales	Pasteurellaceae	microaerophile	Mesophile	Host	42.52	1	0
646311933	Haliangium ochraceum SMP-2, DSM 14365	Bacteria	Proteobacteria	Deltaproteobacteria	Myxococcales	Kofleriaceae	Obligate aerobe	Mesophile	Sea sand	69.48	1	1
2721755608	Halioglobus pacificus RR3-57	Bacteria	Proteobacteria	Gammaproteobacteria	Cellvibrionales	Halieaceae	Aerobe	Mesophile	Aquatic, Marine	57.35	1	0
648028030	Halomonas elongata DSM 2581 GCA_000196875.1	Bacteria	Proteobacteria	Gammaproteobacteria	Oceanospirillales	Halomonadaceae	Facultative	Mesophile	Fresh water	63.61	1	0
646564537	Helicobacter mustelae ATCC 43772	Bacteria	Proteobacteria	Epsilonproteobacteria	Campylobacterales	Helicobacteraceae	Aerobe	Mesophile	Host	42.47	1	0
2504136000	Hippea maritima MH2, DSM 10411	Bacteria	Proteobacteria	Deltaproteobacteria	Desulfurellales	Desulfurellaceae	Anaerobe	Thermophile	Aquatic, Marine, Sediment	37.47	1	0
2836725138	Hylemonella gracilis NS1	Bacteria	Proteobacteria	Betaproteobacteria	Burkholderiales	Comamonadaceae	aerobe	Psychrophile	0	65.14	1	0
637000135	Hyphomonas neptunium ATCC 15444	Bacteria	Proteobacteria	Alphaproteobacteria	Rhodobacterales	Hyphomonadaceae	Aerobe	Mesophile	Aquatic, Marine	61.93	1	1
2775507249	Immundisolibacter cernigliae TR3.2	Bacteria	Proteobacteria	Gammaproteobacteria	Immundisolibacterales	Immundisolibacteraceae	Aerobe	Mesophile	Soil	67.79	1	0
2718218053	Jeongeupia sp. USM3	Bacteria	Proteobacteria	Betaproteobacteria	Neisseriales	Chromobacteriaceae	Anaerobe	Mesophile	Soil	65.45	1	0
2841829122	Kingella kingae NCTC 10529	Bacteria	Proteobacteria	Betaproteobacteria	Neisseriales	Neisseriaceae	microarophile	Mesophile	Host, human	46.57	1	0
2718217748	Kozakia baliensis DSM 14400	Bacteria	Proteobacteria	Alphaproteobacteria	Rhodospirillales	Acetobacteraceae	Obligate aerobe	Mesophile	host, plants	57.36	1	0
2645727571	Labilithrix luteola DSM 27648	Bacteria	Proteobacteria	Deltaproteobacteria	Myxococcales	Labilitrichaceae	aerobe	Mesophile	Soil	66.14	1	0
2517287006	Labrenzia alexandrii DFL-11 GCA_000158095.1	Bacteria	Proteobacteria	Alphaproteobacteria	Rhodobacterales	Rhodobacteraceae	Aerobe	Mesophile	Host, Marine	56.41	1	0
2773858046	Laribacter hongkongensis LHGZ1	Bacteria	Proteobacteria	Betaproteobacteria	Neisseriales	Chromobacteriaceae	0	0	Host, Human	62.29	1	0
637000148	Legionella pneumophila pneumophila Philadelphia-1	Bacteria	Proteobacteria	Gammaproteobacteria	Legionellales	Legionellaceae	Aerobe	Mesophile	Biofilm, Fresh water, Host, Soil	38.27	1	1
641522635	Leptothrix cholodnii SP-6	Bacteria	Proteobacteria	Betaproteobacteria	Burkholderiales	unclassified	Aerobe	Mesophile	Aquatic, Fresh water, Soil	68.9	1	0
639633036	Magnetococcus marinus MC-1	Bacteria	Proteobacteria	Alphaproteobacteria	Magnetococcales	Magnetococcaceae	Facultative	Mesophile	Aquatic, Marine	54.17	1	0
2843834578	Mannheimia haemolytica 12540	Bacteria	Proteobacteria	Gammaproteobacteria	Pasteurellales	Pasteurellaceae	aerobe	Mesophile	Host, cattle	41.12	1	0
2775506949	Mariprofundus ferrinatatus CP-8	Bacteria	Proteobacteria	Zetaproteobacteria	Mariprofundales	Mariprofundaceae	Microaerobic	Mesophilic	aquatic	53.66	1	0
637000165	Methylobacillus flagellatus KT	Bacteria	Proteobacteria	Betaproteobacteria	Nitrosomonadales	Methylophilaceae	Aerobe	Mesophile	Host, Sludge, Wastewater	55.72	1	0
637000166	Methylococcus capsulatus Bath	Bacteria	Proteobacteria	Gammaproteobacteria	Methylococcales	Methylococcaceae	obligate Aerobe	Thermophile	Aquatic, Mud	63.58	1	0
2811995055	Methylomonas koyamae LM6	Bacteria	Proteobacteria	Gammaproteobacteria	Methylococcales	Methylococcaceae	0	Mesophile	0	56.23	1	0
644736388	Methylotenera mobilis JLW8	Bacteria	Proteobacteria	Betaproteobacteria	Nitrosomonadales	Methylophilaceae	Aerobe	Mesophile	Aquatic, Fresh water, Sediment	45.51	1	0
2718218442	Methyloversatilis sp. RAC08	Bacteria	Proteobacteria	Betaproteobacteria	Nitrosomonadales	Sterolibacteriaceae	0	0	0	65.02	1	0
2757320928	Methylovulum psychrotolerans HV10_M2	Bacteria	Proteobacteria	Gammaproteobacteria	Methylococcales	Methylococcaceae	aerobe	Psychrophile	Aquatic, peat bog	50.88	1	0
2832928787	Microvirgula aerodenitrificans BE2.4	Bacteria	Proteobacteria	Betaproteobacteria	Neisseriales	Chromobacteriaceae	0	Mesophile	0	64.28	1	0
2721755703	Minicystis rosea DSM 24000	Bacteria	Proteobacteria	Deltaproteobacteria	Myxococcales	unclassified	aerobic	Mesophile	Soil	69.1	1	0
646564552	Moraxella catarrhalis BBH18	Bacteria	Proteobacteria	Gammaproteobacteria	Pseudomonadales	Moraxellaceae	aerobe	Mesophile	host, human	41.67	1	0
637000186	Myxococcus xanthus DK 1622	Bacteria	Proteobacteria	Deltaproteobacteria	Myxococcales	Myxococcaceae	Obligate aerobe	Mesophile	Soil, Terrestrial	68.89	1	1
643692029	Nautilia profundicola Am-H	Bacteria	Proteobacteria	Epsilonproteobacteria	Nautiliales	Nautiliaceae	Obligate anaerobe	Thermophile	Fresh water, Host, Hydrothermal vent	33.51	1	0
2627853762	Neisseria elongata glycolytica ATCC 29315	Bacteria	Proteobacteria	Betaproteobacteria	Neisseriales	Neisseriaceae	Aerobe	Mesophile	Host, Human oral cavity	54.26	1	0
649633076	Nitratifractor salsuginis E9I37-1, DSM 16511	Bacteria	Proteobacteria	Epsilonproteobacteria	Campylobacterales	Sulfurovaceae	Anaerobe	Mesophile	Aquatic, Deep sea, Marine	53.91	2	0
2627854142	Nitrosomonas communis Nm2	Bacteria	Proteobacteria	Betaproteobacteria	Nitrosomonadales	Nitrosomonadaceae	Aerobe	Mesophile	Soil	44.73	1	0
637000197	Nitrosospira multiformis ATCC 25196	Bacteria	Proteobacteria	Betaproteobacteria	Nitrosomonadales	Nitrosomonadaceae	Aerobe	Mesophile	Soil, Terrestrial	53.88	1	0
2751185665	Oceanicoccus sagamiensis NBRC 107125	Bacteria	Proteobacteria	Gammaproteobacteria	Cellvibrionales	Spongiibacteraceae	Aerobe	0	Aquatic	47.7	1	0
2512047035	Oceanimonas sp. GK1	Bacteria	Proteobacteria	Gammaproteobacteria	Aeromonadales	Aeromonadaceae	Aerobe	Mesophile	Aquatic, wetland	61.08	1	0
2836684457	Ottowia sp. KADR8-3	Bacteria	Proteobacteria	Betaproteobacteria	Burkholderiales	Comamonadaceae	0	0	0	66.8	1	0
2718217736	Pajaroellobacter abortibovis BTF92-0548A 99-0131	Bacteria	Proteobacteria	Deltaproteobacteria	Myxococcales	Polyangiaceae	0	0	0	47.45	1	0
2547132467	Paracoccus aminophilus JCM 7686	Bacteria	Proteobacteria	Alphaproteobacteria	Rhodobacterales	Rhodobacteraceae	aerobe	Mesophile	Soil	63.36	1	0
648028050	Parvularcula bermudensis HTCC2503	Bacteria	Proteobacteria	Alphaproteobacteria	Parvularculales	Parvularculaceae	Aerobe	Mesophile	Aquatic, Marine	60.66	1	0
2855246982	Pasteurella multocida USDA-ARS-USMARC-60713	Bacteria	Proteobacteria	Gammaproteobacteria	Pasteurellales	Pasteurellaceae	0	0	0	40.4	1	0
2808606625	Paucimonas lemoignei NCTC 10937	Bacteria	Proteobacteria	Betaproteobacteria	Burkholderiales	Burkholderiaceae	aerobe	Mesophile	Soil	58.91	1	1
2757320866	Pelagibaca abyssi JLT2014	Bacteria	Proteobacteria	Alphaproteobacteria	Rhodobacterales	Rhodobacteraceae	Aerobe	Mesophile	Aquatic, Deepsea	65.67	1	0
637000204	Pelobacter carbinolicus Bd1, GraBd1	Bacteria	Proteobacteria	Deltaproteobacteria	Desulfuromonadales	Desulfuromonadaceae	Anaerobe	Mesophile	Fresh water, Marine, Mud, Sludge	55.11	1	0
2645727918	Photobacterium gaetbulicola Gung47	Bacteria	Proteobacteria	Gammaproteobacteria	Vibrionales	Vibrionaceae	aerobe	Mesophile	Intertidal sediment	49.74	1	0
637000207	Photorhabdus laumondii TTO1	Bacteria	Proteobacteria	Gammaproteobacteria	Enterobacterales	Morganellaceae	Facultative	Mesophile	Host	42.83	1	0
2511231094	Pseudogulbenkiania sp. NH8B	Bacteria	Proteobacteria	Betaproteobacteria	Neisseriales	Chromobacteriaceae	0	Mesophile	0	64.36	1	0
637000224	Pseudomonas syringae pv. syringae B728a	Bacteria	Proteobacteria	Gammaproteobacteria	Pseudomonadales	Pseudomonadaceae	Aerobe	Mesophile	Plants	59.23	1	1
2506520041	Rhodanobacter denitrificans 2APBS1	Bacteria	Proteobacteria	Gammaproteobacteria	Xanthomonadales	Rhodanobacteraceae	Facultative	Mesophile	Soil	67.45	2	0
2825930402	Rhodobacter sphaeroides 2.4.1	Bacteria	Proteobacteria	Alphaproteobacteria	Rhodobacterales	Rhodobacteraceae	Facultative	Mesophile	aquatic	68.77	1	0
637000235	Rhodoferax ferrireducens T118	Bacteria	Proteobacteria	Betaproteobacteria	Burkholderiales	Comamonadaceae	Anaerobe	Mesophile	Sediment	59.6	1	0
637000241	Rhodospirillum rubrum S1, ATCC 11170	Bacteria	Proteobacteria	Alphaproteobacteria	Rhodospirillales	Rhodospirillaceae	Facultative	Mesophile	Fresh water	65.38	1	1
2718218392	Rickettsia raoultii Khabarovsk	Bacteria	Proteobacteria	Alphaproteobacteria	Rickettsiales	Rickettsiaceae	0	Mesophile	0	32.64	1	1
639633056	Roseobacter denitrificans OCh 114	Bacteria	Proteobacteria	Alphaproteobacteria	Rhodobacterales	Rhodobacteraceae	Aerobe	Mesophile	Fresh water, Host	58.88	1	0
2772190778	Roseovarius mucosus SMR3	Bacteria	Proteobacteria	Alphaproteobacteria	Rhodobacterales	Rhodobacteraceae	Aerobe	0	Marine	60.89	1	0
637000267	Ruegeria pomeroyi DSS-3	Bacteria	Proteobacteria	Alphaproteobacteria	Rhodobacterales	Rhodobacteraceae	Aerobe	Mesophile	Aquatic, Fresh water	64.07	1	0
2593339110	Rugosibacter aromaticivorans PG1-Ca6	Bacteria	Proteobacteria	Betaproteobacteria	Rhodocyclales	Rhodocyclaceae	aerobe	Mesophile	Soil	55.15	1	0
637000249	Saccharophagus degradans 2-40	Bacteria	Proteobacteria	Gammaproteobacteria	Cellvibrionales	Cellvibrionaceae	Aerobe	Psychrotolerant	Fresh water	45.83	1	0
2832892563	Salinimonas sediminis N102	Bacteria	Proteobacteria	Gammaproteobacteria	Alteromonadales	Alteromonadaceae	aerobe	0	0	48.21	1	0
2832956063	Salinisphaera sp. LB1	Bacteria	Proteobacteria	Gammaproteobacteria	Salinisphaerales	Salinisphaeraceae	Aerobe	Mesophile	Aquatic, Salt water	63.98	1	0
2811994803	Sandaracinus amylolyticus DSM 53668	Bacteria	Proteobacteria	Deltaproteobacteria	Myxococcales	Sandaracinaceae	aerobe	Mesophile	Soil	72.04	1	0
2841636228	Shewanella livingstonensis LMG 19866	Bacteria	Proteobacteria	Gammaproteobacteria	Alteromonadales	Shewanellaceae	facultative	Psychrophile	Aquatic, Marine	41.12	1	0
646564569	Sideroxydans lithotrophicus ES-1	Bacteria	Proteobacteria	Betaproteobacteria	Nitrosomonadales	Gallionellaceae	Aerobe	Mesophile	Fresh water	57.54	1	0
2767802763	Silvanigrella aquatica MWH-Nonnen-W8red	Bacteria	Proteobacteria	Oligoflexia	Silvanigrellales	Silvanigrellaceae	aerobe	Mesophile, Psychrophile	Aquatic, Fresh water	32.83	1	1
2519103097	Simiduia agarivorans SA1	Bacteria	Proteobacteria	Gammaproteobacteria	Cellvibrionales	Cellvibrionaceae	Facultative	Mesophile	Marine, Aquatic, Sea water	55.86	1	0
648276728	Sinorhizobium meliloti BL225C	Bacteria	Proteobacteria	Alphaproteobacteria	Rhizobiales	Rhizobiaceae	Aerobe	Mesophile	Host, Plant root, Root nodule, Soil	62.05	1	0
2585428136	Snodgrassella alvi wkB2	Bacteria	Proteobacteria	Betaproteobacteria	Neisseriales	Neisseriaceae	Microaerophilic	Mesophile	Gastrointestinal tract, Host	41.27	1	0
2832959915	Solimonas sp. K1W22B-7	Bacteria	Proteobacteria	Gammaproteobacteria	Nevskiales	Sinobacteraceae	Obligate aerobe	Mesophile	Aquatic, fresh water	67.09	1	0
2856844358	Sorangium cellulosum So ceGT47	Bacteria	Proteobacteria	Deltaproteobacteria	Myxococcales	Polyangiaceae	Aerobe	Mesophile	Soil	72.58	1	0
2636415409	Sphingopyxis fribergensis Kp5.2	Bacteria	Proteobacteria	Alphaproteobacteria	Sphingomonadales	Sphingomonadaceae	Aerobe	Mesophile	Soil	63.75	1	0
2836923464	Sphingosinicella microcystinivorans B-9	Bacteria	Proteobacteria	Alphaproteobacteria	Sphingomonadales	Sphingomonadaceae	aerobe	Mesophile	Aquatic, Lake, Fresh water	63.92	1	0
2654587660	Spongiibacter sp. IMCC21906	Bacteria	Proteobacteria	Gammaproteobacteria	Cellvibrionales	Spongiibacteraceae	0	Mesophile	Aquatic, Marine	50.67	1	0
2721755797	Steroidobacter denitrificans DSM 18526	Bacteria	Proteobacteria	Gammaproteobacteria	Nevskiales	Steroidobacteraceae	Anaerobe	Mesophile	Sludge, Wastewater	61.66	1	0
2836674771	Sterolibacterium denitrificans Chol	Bacteria	Proteobacteria	Betaproteobacteria	Nitrosomonadales	Sterolibacteriaceae	Anaerobe	Mesophile	upflow sludge bed	63.16	1	0
649633096	Stigmatella aurantiaca DW4/3-1	Bacteria	Proteobacteria	Deltaproteobacteria	Myxococcales	Archangiaceae	Aerobe	Mesophile	Soil	67.46	1	1
649633097	Sulfuricurvum kujiense YK-1, DSM 16994	Bacteria	Proteobacteria	Epsilonproteobacteria	Campylobacterales	Thiovulaceae	Anaerobe	Mesophile	Aquatic, Oil fields	44.56	1	0
2775506818	Sulfurifustis variabilis skN76	Bacteria	Proteobacteria	Gammaproteobacteria	Acidiferrobacterales	Acidiferrobacteraceae	microaerophile	Thermophile	aquatic, fresh water, seiment	67.46	1	0
648028058	Sulfurimonas autotrophica OK10, DSM 16294	Bacteria	Proteobacteria	Epsilonproteobacteria	Campylobacterales	Thiovulaceae	Aerobe	Mesophile	Aquatic, Deep sea, Marine, Sediment	35.24	1	0
2836985240	Sulfuritortus calidifontis J1A	Bacteria	Proteobacteria	Betaproteobacteria	Nitrosomonadales	Thiobacillaceae	facultative	Thermophile	Microbial mat	65.46	1	0
2837194640	Sulfurivermis fontis JG42	Bacteria	Proteobacteria	Gammaproteobacteria	Chromatiales	Thioalkalispiraceae	facultative	Thermophile	0	63.99	1	0
2558860208	Sulfurospirillum multivorans DSM 12446	Bacteria	Proteobacteria	Epsilonproteobacteria	Campylobacterales	Campylobacteraceae	Facultative	Mesophile	Host, Sludge, Terrestrial, Wastewater	40.9	1	0
2651869649	Tatlockia micdadei ATCC33218	Bacteria	Proteobacteria	Gammaproteobacteria	Legionellales	Legionellaceae	microaerophile	Mesophile	host, human	40.46	1	1
644736410	Teredinibacter turnerae T7901	Bacteria	Proteobacteria	Gammaproteobacteria	Cellvibrionales	Cellvibrionaceae	aerobe	Mesophile	Endosymbiont, Host	50.89	1	0
2775507244	Thauera humireducens SgZ-1	Bacteria	Proteobacteria	Betaproteobacteria	Rhodocyclales	Zoogloeaceae	Faultative	Mesophile	0	66.42	1	0
637000324	Thiobacillus denitrificans ATCC 25259	Bacteria	Proteobacteria	Betaproteobacteria	Nitrosomonadales	Thiobacillaceae	Facultative	Mesophile	Soil	66.07	1	0
2839896438	Thiomicrorhabdus aquaedulcis HaS4	Bacteria	Proteobacteria	Gammaproteobacteria	Thiotrichales	Piscirickettsiaceae	aerobe	Mesophile	aquatic, fresh water	45.28	1	0
2506783063	Thiomicrospira aerophila AL3	Bacteria	Proteobacteria	Gammaproteobacteria	Thiotrichales	Piscirickettsiaceae	strict aerobe	Thermophile	Aquatic, Fresh water	45.91	1	0
643692052	Tolumonas auensis TA 4, DSM 9187	Bacteria	Proteobacteria	Gammaproteobacteria	Aeromonadales	Aeromonadaceae	Facultative	Mesophile	Aquatic, Fresh water, Sediment	49.03	1	0
2757320860	Vitreoscilla filiformis ATCC 15551	Bacteria	Proteobacteria	Betaproteobacteria	Neisseriales	Neisseriaceae	Aerobe	0	Ferment, cosmetics	63.48	1	0
2645728052	Vulgatibacter incomptus DSM 27710	Bacteria	Proteobacteria	Deltaproteobacteria	Myxococcales	Vulgatibacteraceae	0	Mesophile	Forest Soil	68.94	1	0
2751185661	Woeseia oceani XK5	Bacteria	Proteobacteria	Gammaproteobacteria	Chromatiales	Woeseiaceae	facultative	Mesophile	Aquatic, Marine	57.83	1	0
2619619280	Wolbachia pipientis wAu	Bacteria	Proteobacteria	Alphaproteobacteria	Rickettsiales	Anaplasmataceae	0	Mesophile	Host	35.22	1	0
637000341	Wolinella succinogenes DSM 1740	Bacteria	Proteobacteria	Epsilonproteobacteria	Campylobacterales	Helicobacteraceae	Anaerobe	Mesophile	Host, Rumen	48.46	1	0
2721755479	Xanthomonas vesicatoria LMG 911	Bacteria	Proteobacteria	Gammaproteobacteria	Xanthomonadales	Xanthomonadaceae	Aerobe	Mesophile	0	64.06	1	0
649633108	Xenorhabdus nematophila ATCC 19061	Bacteria	Proteobacteria	Gammaproteobacteria	Enterobacterales	Morganellaceae	Facultative	Mesophile	Host, Nematode gut, Nematode symbiont, Soil	44.21	1	0
650716107	Zymomonas mobilis pomaceae Barker 1, ATCC 29192	Bacteria	Proteobacteria	Alphaproteobacteria	Sphingomonadales	Sphingomonadaceae	Facultative	Mesophile	Fermented Beverage	44.04	1	0
2721755565	Brachyspira hyodysenteriae B-78	Bacteria	Spirochaetes	Spirochaetia	Brachyspirales	Brachyspiraceae	anaerobe	Mesophile	Host, Pig	27.04	1	0
646564514	Brachyspira murdochii 56-150, DSM 12563	Bacteria	Spirochaetes	Spirochaetia	Brachyspirales	Brachyspiraceae	Anaerobe	Mesophile	Host, Pig	27.75	1	0
642555137	Leptospira biflexa sv. Patoc Patoc 1 (Paris)	Bacteria	Spirochaetes	Spirochaetia	Leptospirales	Leptospiraceae	Aerobe	Mesophile	Aquatic, Fresh water, Host, Soil	38.89	1	1
2506520013	Turneriella parva H, DSM 21527	Bacteria	Spirochaetes	Spirochaetia	Leptospirales	Leptospiraceae	Aerobe	Mesophile	Lab enrichment	53.63	1	0
2507525013	Zea mays mays cv. B73	Eukaryota	Streptophyta	Magnoliopsida	Poales	Poaceae	Aerobe	Mesophile	0	46.89	7	0
646564524	Coraliomargarita akajimensis DSM 45221	Bacteria	Verrucomicrobia	Opitutae	Puniceicoccales	Puniceicoccaceae	Obligate aerobe	Mesophile	Aquatic, Marine, Sea water	53.6	1	1
2775506790	Nibricoccus aquaticus HZ-65	Bacteria	Verrucomicrobia	Opitutae	Opitutales	Opitutaceae	Aerobe	Mesophile	aquatic, fresh water	62.25	1	1
2718217841	Opitutaceae bacterium IG16b	Bacteria	Verrucomicrobia	Opitutae	Opitutales	Opitutaceae	Aerobe	Mesophile	Aquatic, pond	66.48	1	1
641522643	Opitutus terrae PB90-1	Bacteria	Verrucomicrobia	Opitutae	Opitutales	Opitutaceae	Obligate anaerobe	Mesophile	Soil	65.34	1	1
