# Supplementary material for: Ironing out the distribution of [2Fe-2S] motifs in ferrochelatases
Source: J Biol Chem. 2021 Sep 25;297(5):101017. doi: 10.1016/j.jbc.2021.101017 (PMC8529089; doi:10.1016/j.jbc.2021.101017)
Supplement: Table S2 [file mmc3.xlsx]

## Sheet: Sheet1
Domain	Phyla (total # of species, species with motif)	Class	Order	Family	Total # of Species	Species with Motif	Species with Internal Insertion
Bacteria	Acidobacteria (4,0)	Acidobacteriia	Acidobacteriales	Acidobacteriaceae	4	0	0
	Actinobacteria (24,6)	Acidimicrobiia	Acidimicrobiales	Acidimicrobiaceae	1	0	0
				Ilumatobacteraceae	1	0	0
		Actinobacteria	Actinomycetales	Actinomycetaceae	3	0	0
			Corynebacteriales	Corynebacteriaceae	1	1	0
				Mycobacteriaceae	1	1	0
				Nocardiaceae	1	1	0
			Micrococcales	Microbacteriaceae	1	0	0
				Micrococcaceae	1	1	0
				Promicromonosporaceae	1	0	0
				Sanguibacteraceae	1	0	0
			Micromonosporales	Micromonosporaceae	1	0	0
			Propionibacteriales	Nocardioidaceae	1	1	0
				Propionibacteriaceae	1	0	0
			Streptomycetales	Streptomycetaceae	1	1	0
		Coriobacteriia	Coriobacteriales	Atopobiaceae	1	0	0
			Eggerthellales	Eggerthellaceae	6	0	0
		Nitriliruptoria	Egicoccales	Egicoccaceae	1	0	0
	Aquificae (7,0)	Aquificae	Aquificales	Aquificaceae	3	0	0
				Hydrogenothermaceae	2	0	0
			Desulfurobacteriales	Desulfurobacteriaceae	2	0	0
	Armatimonadetes (1,0)	Fimbriimonadia	Fimbriimonadales	Fimbriimonadaceae	1	0	0
	Bacteroidetes (46,44)	Bacteroidia	Bacteroidales	Porphyromonadaceae	1	0	1
			Marinilabiliales	Salinivirgaceae	1	1	1
		Chitinophagia	Chitinophagales	Chitinophagaceae	2	2	2
		Cytophagia	Cytophagales	Cyclobacteriaceae	4	4	4
				Cytophagaceae	7	7	7
				Flammeovirgaceae	1	1	1
				Fulvivirgaceae	1	1	1
				Hymenobacteraceae	3	3	3
				Marivirgaceae	1	1	1
				Persicobacteraceae	1	1	1
				Roseivirgaceae	1	1	1
		Flavobacteriia	Flavobacteriales	Flavobacteriaceae	12	12	12
				Ichthyobacteriaceae	1	1	1
		Saprospiria	Saprospirales	Haliscomenobacteraceae	1	1	1
				Saprospiraceae	1	1	1
		Sphingobacteriia	Sphingobacteriales	Sphingobacteriaceae	5	5	5
		unclassified	Bacteroidetes Order II. Incertae sedis	Rhodothermaceae	3	2	0
	Calditrichaeota (1, 0)	Calditrichae	Calditrichales	Calditrichaceae	1	0	0
	Chlamydiae (4,0)	Chlamydiia	Chlamydiales	Chlamydiaceae	1	0	0
			Parachlamydiales	Parachlamydiaceae	1	0	0
				Simkaniaceae	1	1	1
				Waddliaceae	1	1	1
	Chlorobi (10, 0)	Chlorobia	Chlorobiales	Chlorobiaceae	10	0	0
	Chloroflexi (8,0)	Caldilineae	Caldilineales	Caldilineaceae	1	0	0
		Chloroflexia	Chloroflexales	Roseiflexaceae	2	0	0
			Herpetosiphonales	Herpetosiphonaceae	1	0	0
		Ktedonobacteria	Ktedonobacterales	Ktedonobacteraceae	2	0	0
		Thermomicrobia	Sphaerobacterales	Sphaerobacteraceae	1	0	0
			Thermomicrobiales	Thermomicrobiaceae	1	0	0
	Chrysiogenetes (1, 0)	Chrysiogenetes	Chrysiogenales	Chrysiogenaceae	1	0	0
	Cyanobacteria (92,0)	Gloeobacteria	Gloeobacterales	Gloeobacteraceae	2	0	0
		unclassified	Chroococcales	Aphanothecaceae	8	0	0
				Chroococcaceae	6	0	0
				Cyanobacteriaceae	2	0	0
				Microcystaceae	2	0	0
			Chroococcidiopsidales	Chroococcidiopsidaceae	2	0	0
			Gloeoemargaritales	Gloeomargaritaceae	1	0	0
			Nostocales	Aphanizomenonaceae	4	0	0
				Calotrichaceae	2	0	0
				Fortieaceae	2	0	0
				Hapalosiphonaceae	4	0	0
				Nostocaceae	6	0	0
				Rivulariaceae	4	0	0
				Scytonemataceae	2	0	0
				Tolypothrichaceae	2	0	0
			Oscillatoriales	Coleofasciculaceae	2	0	0
				Cyanothecaceae	2	0	0
				Gomontiellaceae	2	0	0
				Microcoleaceae	10	0	0
				Oscillatoriaceae	4	0	0
			Pleurocapsales	Dermocarpellaceae	2	0	0
				Hyellaceae	2	0	0
			Spirulinales	Spirulinaceae	2	0	0
			Synechococcales	Acaryochloridaceae	3	0	0
				Chamaesiphonaceae	2	0	0
				Leptolyngbyaceae	2	0	0
				Merismopediaceae	1	0	0
				Prochloraceae	1	0	0
				Prochlorotrichaceae	2	0	0
				Pseudanabaenaceae	1	0	0
				Synechococcaceae	5	0	0
	Deferribacteres (5,0)	Deferribacteres	Deferribacterales	Deferribacteraceae	5	0	0
	Deinococcus-Thermus (5, 0)	Deinococci	Deinococcales	Deinococcaceae	1	0	0
			Thermales	Thermaceae	4	0	0
	Firmicutes (64,0)	Bacilli	Bacillales	Alicyclobacillaceae	1	0	0
				Bacillaceae	17	0	0
				Listeriaceae	2	0	0
				Paenibacillaceae	6	0	0
				Planococcaceae	7	0	0
				Sporolactobacillaceae	2	0	0
				Staphylococcaceae	4	0	0
				Thermoactinomycetaceae	3	0	0
				unclassified	4	0	0
			Lactobacillales	Carnobacteriaceae	1	0	0
				Enterococcaceae	2	0	0
				Lactobacillaceae	3	0	0
				Leuconostocaceae	2	0	0
				Streptococcaceae	2	0	0
		Clostridia	Clostridiales	Clostridiales Family XVI. Incertae Sedis	1	0	0
				Clostridiales Family XVII. Incertae Sedis	2	0	0
				Peptococcaceae	1	0	0
				Symbiobacteriaceae	1	0	0
			Thermoanaerobacterales	Thermoanaerobacteraceae	1	0	0
		Limnochordia	Limnochordales	Limnochordaceae	1	0	0
		Negativicutes	Veillonellales	Veillonellaceae	1	0	0
	Gemmatimonadetes (2, 1)	Gemmatimonadetes	Gemmatimonadales	Gemmatimonadaceae	2	1	0
	Ignavibacteriae (2, 1)	Ignavibacteria	Ignavibacteriales	Ignavibacteriaceae	1	1	1
				Melioribacteraceae	1	0	0
	Nitrospirae (3, 1)	Nitrospira	Nitrospirales	Nitrospiraceae	3	1	0
	Planctomycetes (11,2)	Planctomycetia	Gemmatales	Gemmataceae	1	0	0
			Isosphaerales	Isosphaeraceae	3	0	0
			Pirellulales	Pirellulaceae	2	0	0
				Thermoguttaceae	1	1	0
			Planctomycetales	Planctomycetaceae	4	1	0
	Proteobacteria (142,16)	Acidithiobacillia	Acidithiobacillales	Acidithiobacillaceae	1	0	0
		Alphaproteobacteria	Caulobacterales	Caulobacteraceae	2	2	0
			Emcibacterales	Emcibacteraceae	1	0	0
			Magnetococcales	Magnetococcaceae	1	0	0
			Parvularculales	Parvularculaceae	1	0	0
			Rhizobiales	Rhizobiaceae	1	0	0
			Rhodobacterales	Hyphomonadaceae	1	1	0
				Rhodobacteraceae	8	0	0
			Rhodospirillales	Acetobacteraceae	1	0	0
				Rhodospirillaceae	1	1	0
			Rickettsiales	Anaplasmataceae	1	0	0
				Rickettsiaceae	1	1	0
			Sphingomonadales	Erythrobacteraceae	1	0	0
				Sphingomonadaceae	3	0	0
		Betaproteobacteria	Burkholderiales	Alcaligenaceae	2	0	0
				Burkholderiaceae	1	1	1
				Comamonadaceae	3	0	0
			Neisseriales	Chromobacteriaceae	5	0	0
				Neisseriaceae	5	0	0
			Nitrosomonadales	Gallionellaceae	2	0	0
				Methylophilaceae	2	0	0
				Nitrosomonadaceae	2	0	0
				Sterolibacteriaceae	2	0	0
				Thiobacillaceae	2	0	0
			Rhodocyclales	Azonexaceae	1	0	0
				Rhodocyclaceae	2	0	0
				Zoogloeaceae	2	0	0
		Deltaproteobacteria	Bradymonadales	Bradymonadaceae	1	1	1
			Desulfobacterales	Desulfobulbaceae	4	0	0
			Desulfurellales	Desulfurellaceae	2	0	0
			Desulfuromonadales	Desulfuromonadaceae	2	0	0
				Geobacteraceae	2	0	0
			Myxococcales	Archangiaceae	1	1	1
				Kofleriaceae	1	1	1
				Labilitrichaceae	1	0	0
				Myxococcaceae	2	2	2
				Polyangiaceae	3	0	0
				Sandaracinaceae	1	0	0
				Vulgatibacteraceae	1	0	0
		Epsilonproteobacteria	Campylobacterales	Campylobacteraceae	6	0	0
				Helicobacteraceae	2	0	0
				Sulfurovaceae	2	0	0
				Thiovulaceae	2	0	0
			Nautiliales	Nautiliaceae	1	0	0
		Gammaproteobacteria	Acidiferrobacterales	Acidiferrobacteraceae	2	0	0
			Aeromonadales	Aeromonadaceae	3	0	0
			Alteromonadales	Alteromonadaceae	1	0	0
				Shewanellaceae	1	0	0
			Cardiobacteriales	Cardiobacteriaceae	1	0	0
			Cellvibrionales	Cellvibrionaceae	5	0	0
				Halieaceae	1	0	0
				Spongiibacteraceae	2	0	0
			Chromatiales	Thioalkalispiraceae	1	0	0
				Woeseiaceae	1	0	0
			Enterobacterales	Enterobacteriaceae	2	0	0
				Morganellaceae	2	0	0
				Pectobacteriaceae	1	0	0
			Immundisolibacterales	Immundisolibacteraceae	1	0	0
			Legionellales	Coxiellaceae	1	1	1
				Legionellaceae	2	2	2
			Methylococcales	Methylococcaceae	3	0	0
			Nevskiales	Sinobacteraceae	1	0	0
				Steroidobacteraceae	1	0	0
			Oceanospirillales	Halomonadaceae	1	0	0
				Oceanospirillaceae	1	0	0
			Orbales	Orbaceae	2	0	0
			Pasteurellales	Pasteurellaceae	4	0	0
			Pseudomonadales	Moraxellaceae	1	0	0
				Pseudomonadaceae	1	1	1
			Salinisphaerales	Salinisphaeraceae	1	0	0
			Thiotrichales	Piscirickettsiaceae	2	0	0
			Vibrionales	Vibrionaceae	2	0	0
			Xanthomonadales	Rhodanobacteraceae	2	0	0
				Xanthomonadaceae	1	0	0
		Oligoflexia	Bdellovibrionales	Bdellovibrionaceae	1	0	0
			Silvanigrellales	Silvanigrellaceae	1	1	1
		Zetaproteobacteria	Mariprofundales	Mariprofundaceae	1	0	0
	Spirochaetes (4, 1)	Spirochaetia	Brachyspirales	Brachyspiraceae	2	0	0
			Leptospirales	Leptospiraceae	2	1	0
	Verrucomicrobia (4, 4)	Opitutae	Opitutales	Opitutaceae	3	3	3
			Puniceicoccales	Puniceicoccaceae	1	1	1
Eukaryota	Apicomplexa (1, 0)	Aconoidasida	Haemosporida	Plasmodiidae	1	0	0
	Ascomycota (23,6)	Eurotiomycetes	Eurotiales	Aspergillaceae	1	1	0
		Leotiomycetes	Helotiales	Sclerotiniaceae	1	1	0
		Saccharomycetes	Saccharomycetales	Debaryomycetaceae	4	0	0
				Dipodascaceae	1	0	0
				Metschnikowiaceae	1	0	0
				Phaffomycetaceae	1	0	0
				Saccharomycetaceae	9	0	0
				Trichomonascaceae	1	0	0
		Schizosaccharomycetes	Schizosaccharomycetales	Schizosaccharomycetaceae	1	1	0
		Sordariomycetes	Hypocreales	Nectriaceae	1	1	0
			Sordariales	Chaetomiaceae	2	2	0
	Bacillariophyta (1, 0)	Coscinodiscophyceae	Thalassiosirales	Thalassiosiraceae	1	0	0
	Basidiomycota (3, 2)	Tremellomycetes	Tremellales	Cryptococcaceae	1	0	0
		Ustilaginomycetes	Ustilaginales	Ustilaginaceae	2	2	0
	Chlorophyta (1, 0)	Mamiellophyceae	Mamiellales	Bathycoccaceae	1	0	0
	Chordata (4, 3)	Actinopteri	Cypriniformes	Danionidae	1	1	0
		Amphibia	Anura	Pipidae	2	1	0
		Mammalia	Primates	Hominidae	1	1	0
	Euglenozoa (1, 0)	Kinetoplastea	Trypanosomatida	Trypanosomatidae	1	0	0
	Imbricatea (1, 0)	unclassified	Euglyphida	Paulinellidae	1	0	0
	Streptophyta (7, 0)	Magnoliopsida	Poales	Poaceae	7	0	0
